# Supplementary material for: Influence of microbiota and metabolites on the quality of tobacco during fermentation
Source: BMC Microbiol. 2020 Nov 19;20:356. doi: 10.1186/s12866-020-02035-8 (PMC7678276; doi:10.1186/s12866-020-02035-8)
Supplement: Supplementary file 6 — Additional file 6: Supplementary Table S1. The detail information of annotated metabolites. (XLS 393 kb) [file 12866_2020_2035_MOESM6_ESM.xls]

## Sheet: Sheet1
Supplementary Table 1. The detail information of annotated metabolites
ID	Metabolite	Metab ID	KEGG Compound ID	Library ID	M/Z	Mode	Adducts	Formula	Retention time	RSD	Fragmentation Score	Theoretical Fragmentation Score	Mass Error	CAS ID	KEGG Compound First Category	KEGG Compound Second Category	KEGG Pathway ID	KEGG Pathway First Category	KEGG Pathway Second Category	HMDB Superclass	HMDB Class	HMDB Subclass	LZ_1	LZ_2	LZ_3	LZ_4	LZ_5	DZ_1	DZ_2	DZ_3	DZ_4	DZ_5	SZ_1	SZ_2	SZ_3	SZ_4	SZ_5	EZ_1	EZ_2	EZ_3	EZ_4	EZ_5	QC01	QC02	QC03	QC04
pos_2	12(S),20-DiHETE	metab_1	-	-	319.226	pos	M+H-H2O, 2M+K, M+Na, M+K, M+H-2H2O	C20H32O4	5.2666	0.0003	52.3	-	-1.23577	-	-	-	-	-	-	-	-	-	5.5918	5.6809	5.6542	5.8536	5.5065	5.3893	5.3894	5.3843	5.4539	5.4537	5.6198	5.7315	5.6462	5.5174	5.624	5.4469	5.5721	5.5777	5.5084	5.4629	5.5849	5.5868	5.5851	5.5815
pos_32	7-Tridecynoic acid	metab_31	-	LMFA01030600	211.169	pos	M+H, 2M+H, M+H-H2O	C13H22O2	4.1115	0.0007	59.1	-	-3.11885	-	-	-	-	-	-	-	-	-	4.4161	4.4596	4.4497	4.4533	4.3651	4.3661	4.3292	4.3333	4.3432	4.435	4.4743	4.4469	4.4868	4.4004	4.4675	4.3911	4.355	4.3179	4.3683	4.3696	4.4256	4.4191	4.4185	4.4234
pos_39	11┑-PGF2┒	metab_38	-	-	319.226	pos	M+H-2H2O, M+Na, M+K	C20H34O5	5.0791	0.0012	50.3	-	-1.0412	-	-	-	-	-	-	-	-	-	5.1525	5.1466	5.1218	5.3368	5.1085	5.2228	5.2364	5.2374	5.299	5.2682	5.2507	5.3421	5.227	5.118	5.1899	5.1948	5.3512	5.3163	5.2956	5.21	5.2467	5.2359	5.249	5.252
pos_42	Megastigmatrienone	metab_41	-	HMDB0059906	191.143	pos	M+H, M+Na, M+H-H2O	C13H18O	5.8297	0.0032	88.8	-	-2.67626	-	-	-	-	-	-	Organic oxygen compounds	Organooxygen compounds	Carbonyl compounds	4.8507	4.8682	4.8274	4.8329	4.7605	4.8042	4.7288	4.7669	4.7567	4.8496	4.8132	4.8556	4.8366	4.7533	4.8338	4.679	4.6283	4.6415	4.6235	4.6675	4.8052	4.8074	4.8353	4.7932
pos_50	┒-Phenylcyclohexylglycolic acid	metab_49	-	-	235.132	pos	M+H-H2O, M+H, M+H-2H2O	C14H18O3	6.7955	0.0008	58.6	-	-3.04216	-	-	-	-	-	-	-	-	-	3.2489	3.4942	3.2215	3.4953	3.1036	3.6492	3.7652	3.8279	3.8904	3.9172	3.6799	3.91	3.5257	3.3687	3.6713	3.7387	3.9582	3.9265	3.8148	3.8182	3.7106	3.7125	3.7167	3.7176
pos_59	PA(16:0/0:0)	metab_58	-	LMGP10050006	393.239	pos	M+H-H2O, M+Na, M+H	C19H39O7P	8.5796	0.0034	50.3	-	-1.92095	-	-	-	-	-	-	-	-	-	3.7419	3.8973	3.7032	3.9028	3.2863	2.8626	2.8078	2.6163	3.548	2.642	3.4953	3.7784	3.2564	3.5131	3.5581	3.4949	3.4539	3.5129	3.5308	3.0823	3.4581	3.4807	3.4912	3.4765
pos_81	Glucocerebrosides	metab_80	-	-	736.531	pos	M+H-H2O, M+H, M+Na	C40H75NO9	10.3207	0.0027	60.4	-	-2.77203	-	-	-	-	-	-	-	-	-	6.0447	6.0539	6.0909	6.1348	6.0207	6.0882	6.0776	6.0397	6.0788	6.0805	6.0834	6.093	6.1722	6.0749	6.1416	6.0981	6.0913	5.9893	6.098	6.0465	6.1102	6.0831	6.0635	6.0867
pos_85	11,14,17-Eicosatrienoic acid	metab_84	C16522	HMDB0060039;LMFA01030159	289.252	pos	M+H-2H2O, M+H-H2O, M+Na	C20H34O2	7.1242	0.0015	-	61.5	-1.79204	-	-	-	map01040	Metabolism	Lipid metabolism	Lipids and lipid-like molecules	Fatty Acyls	Fatty acids and conjugates	5.6003	5.6508	5.5835	5.7795	5.4791	5.5843	5.6765	5.5717	5.6754	5.7041	5.7229	5.7617	5.6755	5.5263	5.6847	5.6051	5.6788	5.5597	5.6143	5.5585	5.6547	5.642	5.6349	5.6557
pos_86	Oryzalexin E	metab_85	C21561	HMDB0039702	287.236	pos	M+H-H2O, M+Na, M+H-2H2O	C20H32O2	7.0903	0.0009	-	72.7	-1.74898	150943-96-7	-	-	-	-	-	Benzenoids	Phenanthrenes and derivatives	Hydrophenanthrenes	5.1628	5.2181	5.2279	5.4177	5.0136	4.9026	4.9426	4.8392	5.0151	4.972	5.2032	5.2402	5.1827	5.0671	5.1559	4.9862	5.0563	5.0512	4.9421	4.9378	5.113	5.1088	5.1199	5.1083
pos_93	Eicosapentaenoic Acid	metab_92	C06428	HMDB0001999	303.232	pos	M+H-2H2O, 2M+K, M+H	C20H30O2	5.8297	0.0006	57.6	-	-7.86099	10417-94-4	Lipids	Fatty acids	map01040	Metabolism	Lipid metabolism	Lipids and lipid-like molecules	Fatty Acyls	Fatty acids and conjugates	5.1178	5.1171	5.1107	5.3182	5.0491	5.1428	5.1378	5.1086	5.1953	5.205	5.2673	5.2656	5.1784	5.1103	5.1563	5.1462	5.2676	5.3473	5.162	5.1303	5.1891	5.187	5.1949	5.1908
pos_108	Methyl jasmonate	metab_107	C11512	HMDB0036583;LMFA02020010	207.137	pos	M+H-H2O, M+H, M+H-2H2O	C13H20O3	2.9912	0.0027	50.4	-	-3.01032	1211-29-6	-	-	map00592;map01110	Metabolism;Metabolism	Lipid metabolism;Global and overview maps	Lipids and lipid-like molecules	Fatty Acyls	Lineolic acids and derivatives	3.9715	4.0481	4.0644	4.023	3.999	3.913	3.8855	3.9692	3.9401	3.9084	3.9981	3.9873	4.0839	3.9656	3.9054	3.9525	3.1962	3.8919	3.9746	3.894	3.9634	3.9658	3.9793	3.9905
pos_111	Benzenemethanol, 2-(2-hydroxypropoxy)-3-methyl-	metab_110	-	-	197.117	pos	M+Na, 2M+H, M+H	C11H16O3	3.2314	0.0006	54.9	-	-1.71065	-	-	-	-	-	-	-	-	-	4.6489	4.6553	4.6382	4.6146	4.6305	4.623	4.5891	4.5389	4.649	4.5483	4.5879	4.6287	4.644	4.6376	4.6762	4.6088	4.6672	4.5931	4.6157	4.5532	4.6248	4.6259	4.6292	4.6323
pos_124	4,7-Megastigmadien-9-ol	metab_123	-	HMDB0038731	217.158	pos	M+H-H2O, M+Na, M+H	C13H22O	4.425	0.016	-	61.1	-2.93563	25312-34-9	-	-	-	-	-	-	-	-	2.844	2.8146	2.8214	3.1048	2.6061	2.7838	2.7928	2.7844	2.838	2.8393	2.9331	3.0159	3.0033	2.6773	2.8967	2.8047	2.988	2.7891	3.0078	2.8359	2.7482	2.8278	2.8643	2.8522
pos_164	N-(1-Deoxy-1-fructosyl)phenylalanine	metab_163	-	HMDB0037846	328.139	pos	M+H-H2O, M+H	C15H21NO7	1.405	0.0014	-	54.3	2.42485	87251-83-0	-	-	-	-	-	Organic acids and derivatives	Carboxylic acids and derivatives	Amino acids, peptides, and analogues	4.5187	4.5532	4.735	4.6471	4.3125	4.4322	4.3061	4.3053	4.7876	4.2968	4.723	4.5797	4.4418	4.626	4.313	4.5831	4.4443	4.6562	4.4132	4.5217	4.5371	4.5535	4.5457	4.5402
pos_174	Nb-Acetyl-Nb-methyltryptamine	metab_173	-	HMDB0029837	261.126	pos	M+H, M+2Na-H	C13H16N2O	2.012	0.0083	54.1	-	-3.4486	-	-	-	-	-	-	Organoheterocyclic compounds	Indoles and derivatives	Indoles	3.7727	3.7269	3.7843	3.7625	3.7736	3.7907	3.8036	3.783	3.752	3.8485	3.6907	3.6739	3.7069	3.6825	3.6897	3.7723	3.7349	3.7971	3.7456	3.6584	3.8461	3.7813	3.7695	3.7714
pos_218	Isoscopoletin	metab_217	C18079	-	193.049	pos	M+H, 2M+H	C10H8O4	2.9229	0.0024	94.6	-	-4.23294	-	-	-	-	-	-	-	-	-	4.5496	4.3893	4.3492	4.4694	4.5623	4.3659	4.4584	4.2079	4.4523	4.3514	4.3027	4.4567	4.4094	4.5098	4.5268	4.383	4.3589	4.4977	4.3343	4.4464	4.4363	4.4318	4.4306	4.4569
pos_272	(+)-Abscisic Acid	metab_271	C06082	-	265.143	pos	M+H-H2O, M+H	C15H20O4	3.8864	0.0046	74.9	-	-2.51045	-	-	-	map00906;map01060;map01062;map01070;map01100;map01110;map04075	Metabolism;Metabolism;Metabolism;Metabolism;Metabolism;Metabolism;Environmental Information Processing	Metabolism of terpenoids and polyketides;Chemical structure transformation maps;Chemical structure transformation maps;Chemical structure transformation maps;Global and overview maps;Global and overview maps;Signal transduction	-	-	-	3.4462	3.4848	3.4731	3.5829	3.3402	3.4061	3.4814	3.5011	3.4312	3.5632	3.5386	3.666	3.5917	3.487	3.5324	3.5571	3.5893	3.3687	3.5542	3.3958	3.5394	3.5379	3.5256	3.4986
pos_282	(1S,2S,4R,8R)-p-Menthane-1,2,9-triol	metab_281	-	HMDB0039470	153.126	pos	M+H-2H2O, M+ACN+H	C10H20O3	4.0334	0.0242	-	52.3	-5.17619	378254-06-9	-	-	-	-	-	Lipids and lipid-like molecules	Prenol lipids	Monoterpenoids	2.8493	2.8789	2.9733	2.9119	2.4926	2.6728	2.636	2.5256	2.4822	2.6396	2.9137	2.9133	2.9228	2.6575	2.8282	2.6576	2.6791	2.2745	2.7049	2.687	2.751	2.7028	2.8669	2.7049
pos_311	(÷)16-HETE	metab_310	-	-	303.231	pos	M+H-H2O, M+ACN+Na	C20H32O3	4.668	0.0018	72	-	-1.22332	-	-	-	-	-	-	-	-	-	4.602	4.5337	4.5606	4.7226	4.4896	4.5561	4.56	4.5449	4.6386	4.587	4.6583	4.6901	4.5755	4.5084	4.4938	4.5227	4.6811	4.8084	4.6392	4.5159	4.6258	4.6063	4.6071	4.6068
pos_333	6,10-Dimethyl-5(E),9-undecadien-2-one	metab_332	-	LMFA11000696	195.174	pos	M+H-H2O, M+H	C13H22O	5.0791	0.0022	69.5	-	-3.76739	-	-	-	-	-	-	-	-	-	3.7324	3.7259	3.6401	3.9534	3.6041	3.8814	3.9143	3.8968	3.947	3.9519	3.8229	3.9609	3.8609	3.6755	3.8145	3.8223	3.9782	3.9201	3.9212	3.8527	3.8613	3.8397	3.8538	3.8604
pos_334	PGF2┒ 1,9-lactone	metab_333	-	-	337.237	pos	M+H-2H2O, M+H	C20H32O4	5.0791	0.0008	65.8	-	-1.39801	-	-	-	-	-	-	-	-	-	4.8435	4.8452	4.8496	5.0414	4.7829	4.84	4.8458	4.8319	4.8995	4.8676	4.937	4.994	4.906	4.7974	4.8394	4.8236	4.9844	4.9477	4.9332	4.8467	4.8976	4.8893	4.9003	4.8979
pos_336	(÷)13-HpODE	metab_335	-	-	295.226	pos	M+H-H2O, M+H	C18H32O4	5.178	0.001	63.9	-	-3.0203	-	-	-	-	-	-	-	-	-	3.8519	3.8655	3.9776	4.0021	3.7561	3.8263	3.8285	3.8894	3.844	3.8586	3.9303	3.9044	3.9766	3.8356	3.986	3.8468	3.9668	3.8732	3.9445	3.8476	3.9047	3.9028	3.9054	3.8951
pos_337	2-Benzylidene-1-heptanol	metab_336	-	HMDB0036170	431.297	pos	M+H, 2M+Na	C14H20O	5.156	0.0019	52	-	-3.5798	101-85-9	-	-	-	-	-	Phenylpropanoids and polyketides	Cinnamyl alcohols	-	4.727	4.7202	4.638	4.7176	4.7216	4.6475	4.6519	4.6867	4.6805	4.6427	4.65	4.708	4.6563	4.6887	4.6827	4.6814	4.7434	4.7133	4.7164	4.6571	4.6931	4.6916	4.7142	4.7028
pos_342	Prostaglandin F1a	metab_341	C06475	HMDB0002685	339.252	pos	M+H-H2O, M+CH3OH+H	C20H36O5	5.234	0.0014	-	70.2	-3.81285	745-62-0	Lipids	Eicosanoids	-	-	-	Lipids and lipid-like molecules	Fatty Acyls	Eicosanoids	4.3942	4.3657	4.3978	4.4797	4.3417	4.3438	4.3496	4.3462	4.3615	4.3284	4.4131	4.4475	4.4673	4.3715	4.3962	4.3706	4.4394	4.4227	4.3935	4.368	4.3925	4.4083	4.4068	4.3989
pos_344	4-Phenyl-2-butyl acetate	metab_343	-	HMDB0031614	193.122	pos	M+H-H2O, M+H	C12H16O2	5.2666	0.0013	64.1	-	-2.3792	59960-25-7	-	-	-	-	-	Benzenoids	Benzene and substituted derivatives	-	3.4614	3.5598	3.526	3.7541	3.3779	3.1159	3.0924	3.1371	3.1688	3.1601	3.4377	3.5662	3.5158	3.383	3.4885	3.2079	3.336	3.2899	3.2932	3.2488	3.409	3.4085	3.4142	3.4194
pos_358	Retinol	metab_357	C19962;C00473	LMPR01090001	287.236	pos	M+H-H2O, M+H	C20H30O	5.5874	0.0017	69.5	-	-2.5101	-	-	-	-	-	-	-	-	-	5.1103	5.0691	5.0396	5.3127	4.9665	5.2524	5.3055	5.2286	5.296	5.3313	5.2893	5.3126	5.1649	5.0505	5.1554	5.1647	5.3399	5.2772	5.1919	5.1906	5.2234	5.237	5.2174	5.2138
pos_369	Confertifoline	metab_368	-	-	235.169	pos	M+H-H2O, M+H	C15H22O2	5.7416	0.0027	66.1	-	-3.31279	-	-	-	-	-	-	-	-	-	3.6714	3.6997	3.7241	3.6901	3.5948	3.6877	3.6624	3.7221	3.7189	3.7442	3.7669	3.7711	3.7943	3.7091	3.8344	3.8616	3.8058	3.8046	3.8135	3.8318	3.7617	3.7722	3.7542	3.7447
pos_395	All-trans-Farnesyl acetate	metab_394	-	-	265.215	pos	M+H-H2O, M+H	C17H28O2	6.2701	0.0042	59.1	-	-3.08275	-	-	-	-	-	-	-	-	-	3.2848	3.3405	3.3267	3.4125	3.092	3.2426	3.3283	3.252	3.2735	3.3679	3.3929	3.4071	3.4487	3.2531	3.4135	3.3221	3.2468	3.2947	3.2538	3.291	3.349	3.3281	3.3635	3.3322
pos_397	Alantolactone	metab_396	C09289	LMPR0103190013;HMDB0035906	233.153	pos	M+H-H2O, M+H	C15H20O2	6.3024	0.0013	56.2	-	-2.76747	546-43-0	-	-	-	-	-	Organoheterocyclic compounds	Naphthofurans	-	4.1618	4.223	4.2195	4.2121	4.0166	4.1267	4.1029	4.0881	4.1878	4.161	4.1867	4.2239	4.2772	4.1277	4.2627	4.1249	4.1083	4.0694	4.0917	4.1405	4.158	4.168	4.1665	4.1731
pos_417	6-hydroxysphingosine	metab_416	-	LMSP01080003	316.284	pos	M+H-2H2O, M+H	C18H37NO3	6.6964	0.0002	72.3	-	-3.85266	-	-	-	-	-	-	-	-	-	4.9958	4.9977	5.1409	5.0501	4.6902	5.1886	5.29	5.1584	5.2745	5.1412	5.0541	5.0409	5.3108	4.9824	5.134	5.2277	5.1348	4.9674	5.2471	4.9593	5.0966	5.0984	5.0956	5.0976
pos_420	2,4-Nonadienal	metab_419	-	HMDB0031685;LMFA06000045	121.101	pos	M+H-H2O, M+H	C9H14O	6.7955	0.0098	-	67.7	-0.739095	6750-03-4	-	-	-	-	-	Organic oxygen compounds	Organooxygen compounds	Carbonyl compounds	1.7333	2.4072	1.9052	2.4683	1.7034	2.5023	2.5897	2.5447	2.6723	2.7251	2.5109	2.742	2.5173	2.0013	2.5065	2.619	2.7706	2.6598	2.6547	2.6649	2.5882	2.5172	2.5541	2.552
pos_447	2-dodecenal	metab_446	-	LMFA06000072;HMDB0031020	183.174	pos	M+H-H2O, M+H	C12H22O	7.3588	0.011	79.5	-	-7.45331	4826-62-4	-	-	-	-	-	Organic oxygen compounds	Organooxygen compounds	Carbonyl compounds	2.6859	2.7716	2.6737	3.1617	2.4466	2.8826	3.0601	2.7813	3.0613	3.073	3.0112	3.0664	2.946	2.6247	2.8756	2.691	2.9728	2.5857	2.8477	2.7397	2.8001	2.8378	2.8441	2.8881
pos_455	PA(18:3(6Z,9Z,12Z)/0:0)	metab_454	-	LMGP10050023	433.234	pos	M+H-H2O, M+H	C21H37O7P	7.6188	0.0006	55.3	-	-0.214726	-	-	-	-	-	-	-	-	-	3.6977	3.7347	3.7064	3.9414	2.9189	3.0622	2.5338	2.1412	3.3883	2.58	3.2552	3.5465	2.8249	3.3764	3.3438	2.9535	2.8962	3.1154	2.5605	2.85	3.3263	3.3221	3.3217	3.326
pos_477	Farnesyl acetone	metab_476	-	-	263.236	pos	M+H-H2O, M+H	C18H30O	8.3474	0.0007	74.3	-	-2.47334	-	-	-	-	-	-	-	-	-	4.1853	4.1513	4.1788	4.2796	3.9554	4.1021	4.0433	4.0714	4.1452	4.1261	4.1461	4.2177	4.2689	4.1214	4.1727	4.1505	4.1687	4.0646	4.0507	4.0945	4.144	4.1453	4.1405	4.1485
pos_499	1-Oleoyl Lysophosphatidic Acid (sodium salt)	metab_498	-	-	437.265	pos	M+H-H2O, M+H	C21H41O7P	8.6859	0.0044	70.2	-	-2.59341	-	-	-	-	-	-	-	-	-	3.0297	2.9322	2.453	3.5107	2.3023	1.7689	1.4517	1.4468	2.7903	1.4635	2.7819	2.7542	1.5092	2.5393	2.3778	1.4822	2.075	1.4816	1.4869	1.7995	2.58	2.564	2.5717	2.5491
pos_505	Octadecanamide	metab_504	C13846	LMFA08010003;HMDB0034146	284.293	pos	M+H, 2M+H	C18H37NO	9.1582	0.0015	-	62.4	-5.47889	124-26-5	-	-	-	-	-	Lipids and lipid-like molecules	Fatty Acyls	Fatty amides	5.1001	5.0446	5.0842	5.1611	4.9386	4.9545	4.9151	4.8619	5.0492	4.9049	5.0055	5.125	5.15	5.0478	5.0149	5.0437	5.0989	4.9159	4.9358	4.9073	5.0193	5.0159	5.0111	5.0311
pos_538	2┒-(3-Hydroxypropyl)-1┒,25-dihydroxy-19-norvitamin D3	metab_537	-	-	463.378	pos	M+H, M+Na	C29H50O4	9.78	0.0026	57.8	-	0.608581	-	-	-	-	-	-	-	-	-	4.315	4.2873	4.2918	4.2275	4.3196	4.1284	4.179	4.098	4.2266	4.034	4.2414	4.349	4.1833	4.3091	4.1718	4.286	4.3066	4.2546	4.2712	4.1886	4.3168	4.2984	4.2851	4.2968
pos_624	Linoleamide	metab_623	-	HMDB0062656;LMFA08010008	280.263	pos	M+H, 2M+H	C18H33NO	8.2409	0.001	64	-	-2.50265	3072-13-7	-	-	-	-	-	Lipids and lipid-like molecules	Fatty Acyls	Fatty amides	5.5609	5.4673	5.5392	5.6461	5.3156	5.4005	5.3359	5.2926	5.5112	5.4015	5.4425	5.5822	5.6322	5.4932	5.4494	5.498	5.5444	5.369	5.3719	5.406	5.5001	5.4882	5.489	5.4981
pos_640	3,6,8-dodecatrien-1-ol	metab_639	-	LMFA05000058	181.158	pos	M+H-H2O, M+H	C12H20O	7.1343	0.0143	61.5	-	-4.49658	-	-	-	-	-	-	-	-	-	2.9155	2.973	2.9501	3.1888	2.7969	3.0186	3.1105	2.9616	3.1041	3.1054	3.1401	3.1104	3.0248	2.8758	3.0595	2.9478	3.0884	2.9334	2.9707	2.9672	3.099	2.9776	3.0305	3.0238
pos_644	Phytosphingosine	metab_643	C12144	HMDB0004610;LMSP01030001	318.3	pos	M+H-2H2O, M+H	C18H39NO3	7.0145	0.0009	51.9	-	-2.44222	554-62-1	-	-	map00600;map01100	Metabolism;Metabolism	Lipid metabolism;Global and overview maps	Organic nitrogen compounds	Organonitrogen compounds	Amines	4.9608	4.9628	5.1293	4.9998	4.7093	5.1446	5.2814	5.1426	5.2389	5.1635	5.1315	5.0616	5.3139	4.9584	5.14	5.0972	5.0439	4.8484	5.0753	4.882	5.0127	5.0115	5.0215	5.0205
pos_654	3-buten-2-one 1-(2,3,6-trimethyl phenyl)	metab_653	-	HMDB0059677	171.116	pos	M+H-H2O, M+H	C13H16O	6.7955	0.0073	54.7	-	-3.81447	-	-	-	-	-	-	Benzenoids	Benzene and substituted derivatives	-	2.7646	3.0009	2.7567	3.0348	2.7943	3.1401	3.2788	3.2977	3.3551	3.4111	3.207	3.4263	3.0704	2.8501	3.2188	3.2473	3.4257	3.3516	3.2492	3.2952	3.203	3.1859	3.2486	3.2241
pos_681	Lubiminol	metab_680	-	HMDB0029604	255.195	pos	M+H-H2O, M+H	C15H26O3	5.2221	0.0022	-	69.1	-3.78937	55784-92-4	-	-	-	-	-	Lipids and lipid-like molecules	Prenol lipids	Sesquiterpenoids	3.4161	3.4287	3.4715	3.4933	3.3411	3.4274	3.414	3.3627	3.3711	3.4117	3.4383	3.4337	3.4973	3.3988	3.452	3.3862	3.3906	3.3777	3.4086	3.3759	3.4266	3.4176	3.4083	3.4094
pos_683	12S-HHT	metab_682	C20388	HMDB0012535	263.2	pos	M+H-H2O, M+Na	C17H28O3	5.1676	0.005	-	65.1	-3.75303	54397-84-1	-	-	-	-	-	Lipids and lipid-like molecules	Fatty Acyls	Fatty acids and conjugates	3.0906	3.087	3.1309	3.2761	3.1067	3.0226	2.9787	2.9415	3.0822	3.05	3.1876	3.1529	3.1063	3.1015	3.1187	3.0906	3.182	3.2924	3.1267	3.0526	3.1444	3.1276	3.1714	3.1531
pos_699	Dihydroactinidiolide	metab_698	-	HMDB0035240	181.122	pos	M+H, M+Na	C11H16O2	4.6352	0.0007	94.6	-	-3.44598	15356-74-8	-	-	-	-	-	Organoheterocyclic compounds	Benzofurans	-	4.5291	4.5458	4.5356	4.5426	4.4482	4.475	4.4712	4.4776	4.4784	4.527	4.5458	4.519	4.5463	4.494	4.5179	4.4611	4.4115	4.4266	4.4524	4.4224	4.5071	4.5025	4.5104	4.51
pos_704	11-deoxy-PGF1┑	metab_703	-	-	323.257	pos	M+H-H2O, M+K	C20H36O4	4.5688	0.0042	67.8	-	-1.97401	-	-	-	-	-	-	-	-	-	3.6596	3.6747	3.7168	3.8809	3.4791	3.5782	3.571	3.4929	3.5299	3.603	3.6498	3.7454	3.7885	3.6023	3.6381	3.5624	3.6409	3.4936	3.5604	3.6084	3.6294	3.6638	3.633	3.6258
pos_720	Illudin M	metab_719	C09687	-	249.148	pos	M+H, M+CH3OH+H	C15H20O3	4.2132	0.0046	59.7	-	-2.4251	-	-	-	-	-	-	-	-	-	3.1169	3.1765	3.1216	3.2222	3.2753	3.1007	3.088	3.1402	3.2291	3.0865	3.2666	3.1869	3.2023	3.2472	3.2618	3.1966	3.2314	3.2142	3.2793	3.1582	3.2154	3.1996	3.1798	3.2165
pos_726	3-Hydroxy-beta-ionone	metab_725	-	HMDB0036821	209.153	pos	M+H-H2O, M+H	C13H20O2	4.0784	0.0008	55.8	-	-2.75121	-	-	-	-	-	-	Lipids and lipid-like molecules	Prenol lipids	Sesquiterpenoids	4.8121	4.8619	4.8341	4.8406	4.7734	4.759	4.722	4.7569	4.734	4.8097	4.8871	4.8569	4.8848	4.8289	4.8947	4.8026	4.8109	4.7588	4.784	4.7771	4.8313	4.8253	4.8215	4.8308
pos_738	3,11,12-Trihydroxy-1(10)-spirovetiven-2-one	metab_737	-	HMDB0038154	251.164	pos	M+H-H2O, M+H	C15H24O4	3.7062	0.0036	-	58.7	-2.06379	84321-96-0	-	-	-	-	-	Lipids and lipid-like molecules	Prenol lipids	Sesquiterpenoids	3.5678	3.6153	3.5975	3.7395	3.6679	3.6022	3.4868	3.6276	3.6421	3.4628	3.6899	3.6914	3.6469	3.5432	3.6549	3.6188	3.9329	3.6948	3.7242	3.6783	3.6797	3.6624	3.6428	3.6564
pos_820	D-Proline	metab_818	C00763	HMDB0003411	138.054	pos	M+H, M+Na	C5H9NO2	0.6084	0.0141	94	-	-1.6812	344-25-2	Peptides	Amino acids	map00330;map01100	Metabolism;Metabolism	Amino acid metabolism;Global and overview maps	Organic acids and derivatives	Carboxylic acids and derivatives	Amino acids, peptides, and analogues	3.0129	3.0942	3.1066	3.0778	3.034	2.9341	2.8281	2.8509	3.0812	2.94	3.074	3.0784	2.9698	3.1385	2.8658	2.961	3.1033	3.0693	3.0099	2.9131	3.0624	3.0688	2.9743	2.9875
pos_822	Adenine	metab_820	C00147	HMDB0000034	136.061	pos	M+H, 2M+K	C5H5N5	0.7209	0.0099	93.2	-	-2.82146	73-24-5	Nucleic acids	Bases	map00230;map00908;map01100	Metabolism;Metabolism;Metabolism	Nucleotide metabolism;Metabolism of terpenoids and polyketides;Global and overview maps	Organoheterocyclic compounds	Imidazopyrimidines	Purines and purine derivatives	3.0009	2.7752	2.8184	2.8876	2.8454	2.6939	2.5833	2.631	2.7802	2.6283	2.9645	2.8453	2.9723	2.879	2.8954	2.8508	2.9463	2.9207	2.8574	2.7335	2.8271	2.7899	2.8694	2.8299
pos_838	2'-Hydroxynicotine	metab_836	-	HMDB0001329	357.228	pos	M+K, 2M+H	C10H14N2O	0.8127	0.0009	-	63.6	-3.69618	1824020-12-3	-	-	-	-	-	Organoheterocyclic compounds	Pyridines and derivatives	Pyrrolidinylpyridines	5.6442	5.4572	5.4555	5.343	5.7487	5.618	5.6167	5.6867	5.57	5.5579	5.5815	5.4347	5.4499	5.5674	5.4865	5.62	5.5915	5.6147	5.5826	5.6511	5.5944	5.586	5.5884	5.5988
pos_877	L-Histidine	metab_875	C00135	HMDB0000177	156.076	pos	M+H	C6H9N3O2	0.5469	0.0172	91.4	-	-5.14385	71-00-1	Peptides	Amino acids	map00340;map00410;map00970;map01060;map01065;map01100;map01110;map01230;map02010;map04974;map05230	Metabolism;Metabolism;Genetic Information Processing;Metabolism;Metabolism;Metabolism;Metabolism;Metabolism;Environmental Information Processing;Organismal Systems;Human Diseases	Amino acid metabolism;Metabolism of other amino acids;Translation;Chemical structure transformation maps;Chemical structure transformation maps;Global and overview maps;Global and overview maps;Global and overview maps;Membrane transport;Digestive system;Cancers: Overview	Organic acids and derivatives	Carboxylic acids and derivatives	Amino acids, peptides, and analogues	2.1305	2.3755	2.4108	2.2975	1.7324	2.4234	2.4174	2.1045	2.4302	2.1075	1.9532	2.2794	2.2067	2.2621	1.9738	2.2414	2.0005	1.938	2.3515	2.4584	2.1934	2.2221	2.1403	2.2406
pos_927	2-Propionylpyrrole	metab_923	-	HMDB0032492	106.065	pos	M+H-H2O	C7H9NO	0.7717	0.0011	-	56.4	-0.518798	1073-26-3	-	-	-	-	-	Organooxygen compounds	Carbonyl compounds	Ketones	4.3084	4.35	4.3656	4.35	4.2892	4.3085	4.2895	4.2968	4.3489	4.2996	4.3294	4.3775	4.3906	4.3219	4.3514	4.3469	4.3643	4.3327	4.3403	4.2802	4.3389	4.3405	4.3477	4.3342
pos_946	Isoquinoline	metab_942	C06323	HMDB0034244	130.065	pos	M+H	C9H7N	0.9518	0.0019	50.6	-	-2.47608	119-65-3	-	-	-	-	-	Organoheterocyclic compounds	Isoquinolines and derivatives	-	4.8082	4.834	4.828	4.8298	4.818	4.7813	4.7902	4.7826	4.8206	4.7851	4.7991	4.8334	4.8389	4.8062	4.824	4.8146	4.8414	4.8105	4.8152	4.7703	4.8018	4.8183	4.8265	4.8136
pos_948	Anatabine	metab_944	C10126	HMDB0004476	161.107	pos	M+H	C10H12N2	0.9832	0.0006	89.2	-	-3.38936	581-49-7	-	-	map00960;map01064;map01110	Metabolism;Metabolism;Metabolism	Biosynthesis of other secondary metabolites;Chemical structure transformation maps;Global and overview maps	Organic nitrogen compounds	Organonitrogen compounds	Amines	4.9823	4.9844	4.9847	4.9942	4.9463	4.9758	4.9809	4.9418	5.0153	4.9936	4.9453	4.9606	5.029	4.9622	5.0322	4.9815	5.0072	4.9691	4.9084	4.9436	4.9853	4.9805	4.983	4.9767
pos_1012	Phenylethylamine	metab_1004	C05332	HMDB0012275	122.096	pos	M+H	C8H11N	1.9833	0.0097	82.5	-	-1.85168	64-04-0	Peptides	Amines	map00360	Metabolism	Amino acid metabolism	Benzenoids	Benzene and substituted derivatives	Phenethylamines	2.9856	3.1863	3.1001	3.2659	2.7601	2.6765	2.7735	2.3745	2.9927	2.0762	2.8004	2.9254	3.1333	2.9522	2.9136	2.6889	2.6282	2.418	3.5411	2.7776	3.06	2.9883	3.012	2.9889
pos_1022	5,5-Dimethyl-2(5H)-furanone	metab_1014	-	HMDB0040260	113.059	pos	M+H	C6H8O2	2.2908	0.0244	56	-	-1.93428	20019-64-1	-	-	-	-	-	Organoheterocyclic compounds	Dihydrofurans	Furanones	2.8737	2.893	2.8391	2.8937	2.8788	3.0062	2.9564	2.9942	3.0154	2.9595	3.0351	3.103	3.0424	2.9986	3.2028	3.0914	3.2606	3.0824	3.0472	2.9329	3.101	2.9894	2.9742	2.8964
pos_1030	Indole	metab_1021	C19907;C00463	HMDB0000738	118.065	pos	M+H	C8H7N	2.3673	0.0077	72.6	-	-4.14729	120-72-9	-	-	-	-	-	Organoheterocyclic compounds	Indoles and derivatives	Indoles	2.9252	3.0093	3.1165	2.8302	2.7562	3.1968	3.2259	2.9249	3.1689	3.0237	2.761	3.1309	3.1293	3.0432	2.9478	3.2094	2.9224	2.8859	3.1447	3.1063	3.0833	3.1064	3.0706	3.0405
pos_1045	4-(4-Methyl-3-pentenyl)-3-cyclohexene-1-carboxaldehyde	metab_1036	-	HMDB0031733	193.158	pos	M+H	C13H20O	2.4348	0.0041	52.3	-	-3.27405	37677-14-8	-	-	-	-	-	Lipids and lipid-like molecules	Prenol lipids	Monoterpenoids	2.7573	2.9779	2.9374	2.9325	2.5726	3.0501	2.9299	2.9	3.1071	3.2099	2.8716	2.8233	3.0214	2.8664	1.7057	2.7741	1.7239	2.5857	2.5963	2.9436	2.9734	2.9585	2.963	2.9399
pos_1064	Deoxyvasicinone	metab_1055	C10659	-	187.086	pos	M+H	C11H10N2O	2.5154	0.0078	53.7	-	-4.1393	-	-	-	-	-	-	-	-	-	3.2531	3.1657	3.093	3.2261	3.1225	2.9015	2.7702	3.0492	3.0249	3.0011	3.1733	3.1063	3.1187	3.1451	1.6535	3.0841	1.7941	3.0884	3.0158	2.9149	3.1461	3.1036	3.0783	3.1163
pos_1065	┒-CYANO-3-HYDROXYCINNAMIC ACID	metab_1056	-	-	190.049	pos	M+H	C10H7NO3	2.5154	0.0096	57.6	-	-3.1142	-	-	-	-	-	-	-	-	-	2.7038	2.8893	3.1007	3.1443	2.9166	2.9371	2.9855	2.9374	3.0046	3.1336	3.0713	3.2621	3.3003	2.8695	3.1624	3.1464	3.0757	2.9552	2.8601	2.8187	3.0636	3.0119	3.0698	3.0918
pos_1098	Norharman	metab_1085	C20157	-	169.075	pos	M+H	C11H8N2	2.6741	0.0099	77	-	-3.33721	-	-	-	-	-	-	-	-	-	2.9486	2.9824	3.0936	2.8994	3.0006	2.7634	2.8874	2.7906	2.8039	2.6212	3.0412	3.0496	2.998	2.926	1.6702	2.9494	2.0941	2.7635	2.844	2.6584	2.8784	2.888	2.9292	2.9483
pos_1100	(1xi,3xi)-1,2,3,4-Tetrahydro-1-methyl-beta-carboline-3-carboxylic acid	metab_1087	-	HMDB0037942	231.112	pos	M+H	C13H14N2O2	2.6846	0.0101	51.3	-	-1.93241	-	-	-	-	-	-	Alkaloids and derivatives	Harmala alkaloids	-	3.5473	3.6961	3.8366	3.537	3.2491	2.5021	2.7338	2.3234	2.5642	2.5659	3.2148	3.4676	3.6012	3.3802	3.0464	3.101	2.4731	2.7775	3.269	2.9922	3.2593	3.2891	3.3365	3.3392
pos_1109	N-Benzylformamide	metab_1095	C15561	-	136.075	pos	M+H	C8H9NO	2.7416	0.0273	80.6	-	-3.21922	-	-	-	-	-	-	-	-	-	2.8558	2.9404	2.9531	3.0012	2.8543	1.6956	2.2931	1.8968	2.3188	2.1446	2.8125	2.8486	3.0215	2.7891	2.8821	2.7379	2.3972	2.5964	2.7398	2.383	2.557	2.7423	2.6906	2.7272
pos_1122	5-Hydroxyindoleacetylglycine	metab_1107	C05832	HMDB0004185	213.065	pos	M+H-2H2O	C12H12N2O4	2.8201	0.0129	-	62.8	-2.85864	-	-	-	map00380	Metabolism	Amino acid metabolism	Organic acids and derivatives	Carboxylic acids and derivatives	Amino acids, peptides, and analogues	3.2072	3.2928	3.3526	3.2602	3.1741	3.2376	3.4061	3.2204	3.2913	3.1927	3.3258	3.2674	3.2732	3.0848	2.5675	3.1079	2.586	2.9585	3.1009	3.0963	3.2029	3.2756	3.2906	3.1972
pos_1131	Rutin	metab_1115	C05625	LMPK12112098;HMDB0003249	611.16	pos	M+H	C27H30O16	2.9106	0.0035	77.8	-	-0.880573	153-18-4	-	-	map00944;map01100;map01110	Metabolism;Metabolism;Metabolism	Biosynthesis of other secondary metabolites;Global and overview maps;Global and overview maps	Phenylpropanoids and polyketides	Flavonoids	Flavonoid glycosides	4.7004	4.9457	4.9393	4.8932	4.7991	4.8621	4.7411	4.7862	4.718	4.7228	4.6554	5.1446	4.7536	4.8429	4.7849	4.8092	4.7606	5.0134	4.9152	5.093	4.846	4.8681	4.8654	4.8945
pos_1134	N-lactoyl-phenylalanine	metab_1118	-	HMDB0062175	238.107	pos	M+H	C12H15NO4	2.9229	0.0217	68.9	-	-3.29253	-	-	-	-	-	-	Organic acids and derivatives	Carboxylic acids and derivatives	Amino acids, peptides, and analogues	1.8122	2.14	2.3515	2.2297	1.9573	2.0917	2.2741	2.0278	1.9503	2.0346	1.927	2.0689	2.5919	1.5239	1.258	2.3493	1.2755	1.2513	2.239	2.143	2.1804	2.2035	2.2537	2.3064
pos_1148	Quercetin 3-O-glucoside	metab_1131	C05623	-	465.103	pos	M+H	C21H20O12	3.0143	0.0149	65.7	-	-0.519473	-	-	-	map00944;map01100;map01110	Metabolism;Metabolism;Metabolism	Biosynthesis of other secondary metabolites;Global and overview maps;Global and overview maps	-	-	-	2.7151	3.0725	3.1032	3.1971	2.8801	2.854	2.7077	2.7981	2.7046	2.8227	2.8936	3.3659	3.1912	2.995	3.0197	2.8166	2.5208	3.1592	3.066	3.3394	2.9616	2.9617	3.0582	3.0433
pos_1181	Pterosin N	metab_1161	-	HMDB0038218	267.158	pos	M+CH3OH+H	C14H18O3	3.1854	0.0126	-	52.4	-4.02701	54797-11-4	-	-	-	-	-	Benzenoids	Indanes	Indanones	3.0773	3.037	2.844	3.1561	3.1948	3.1434	3.0955	3.2216	3.2244	3.1636	3.0942	3.1083	3.1054	3.152	3.0897	3.1956	3.2373	3.1863	3.3546	3.2465	3.1311	3.1994	3.1943	3.2438
pos_1184	Serinyl-Hydroxyproline	metab_1163	-	HMDB0029040	257.055	pos	M+K	C8H14N2O5	3.2082	0.03	-	51.5	8.97922	-	-	-	-	-	-	Organic acids and derivatives	Carboxylic acids and derivatives	Amino acids, peptides, and analogues	2.2299	1.9675	2.7347	2.5101	1.6023	2.6428	2.898	2.6156	2.5051	2.7215	2.6166	2.2733	2.8079	1.4277	2.7321	2.4863	2.2718	1.4053	2.0587	2.4583	2.5277	2.5207	2.4262	2.3491
pos_1220	2-Indolecarboxylic acid	metab_1197	-	HMDB0002285	162.054	pos	M+H	C9H7NO2	3.4012	0.0186	58.7	-	-7.64956	1477-50-5	-	-	-	-	-	Organoheterocyclic compounds	Indoles and derivatives	Indolecarboxylic acids and derivatives	2.5319	2.3398	2.579	2.6428	2.513	2.9323	2.9385	2.9277	2.8213	2.9896	2.5735	3.0173	2.9473	2.6474	2.7162	2.9926	2.976	2.8399	2.6772	2.6741	2.9061	2.7791	2.7844	2.8547
pos_1226	5-Pentyl-2-furanheptanoic acid	metab_1203	-	HMDB0112092	231.173	pos	M+H-2H2O	C16H26O3	3.4237	0.0234	-	51.2	-4.37874	-	-	-	-	-	-	-	-	-	2.3234	1.9541	2.2388	1.4166	2.7526	2.497	2.197	2.7168	2.532	1.3525	2.1323	2.0554	1.4358	2.478	1.8849	2.3722	2.6345	2.8158	2.3599	2.1362	2.3514	2.4445	2.2986	2.3245
pos_1264	Indole-3-propionic acid	metab_1240	-	HMDB0002302	172.075	pos	M+H-H2O	C11H11NO2	3.7062	0.0571	-	57.3	-2.87066	830-96-6	-	-	-	-	-	Organoheterocyclic compounds	Indoles and derivatives	Indolyl carboxylic acids and derivatives	2.27	2.7264	2.4901	2.7996	1.784	1.7519	1.8398	1.7148	1.9123	1.7318	1.8217	2.3698	2.1414	1.744	2.2485	1.7509	1.7755	1.7502	1.938	1.7932	2.1956	2.1377	1.8883	2.0223
pos_1323	1,2,3,4-tetrahydro-2,5,8-trimethyl naphthalene	metab_1295	-	-	175.147	pos	M+H	C13H18	4.0442	0.0149	61.9	-	-4.17907	-	-	-	-	-	-	-	-	-	3.2747	3.3515	3.2407	3.2884	3.2164	3.2531	3.2014	3.2723	3.3412	3.4312	3.3275	3.301	3.3305	3.2816	3.3552	3.2174	3.1368	3.0254	3.1577	3.2193	3.3523	3.2334	3.2816	3.3476
pos_1325	4-Propylphenol	metab_1297	C14311	HMDB0032625	137.096	pos	M+H	C9H12O	4.0784	0.0075	60.1	-	-3.78205	645-56-7	-	-	-	-	-	Benzenoids	Benzene and substituted derivatives	Phenylpropanes	3.547	3.6333	3.5811	3.5965	3.542	3.6076	3.5443	3.5832	3.5266	3.6332	3.6561	3.6468	3.6595	3.6215	3.6523	3.605	3.6023	3.5548	3.5933	3.5974	3.6644	3.6291	3.5893	3.6422
pos_1333	1-Phenyl-1-propanol	metab_1305	-	HMDB0031627	119.086	pos	M+H-H2O	C9H12O	4.1115	0.0271	-	65.2	0.677892	93-54-9	-	-	-	-	-	Benzenoids	Benzene and substituted derivatives	Phenylpropanes	2.3365	2.3474	2.3588	2.3599	2.2232	2.2792	2.2352	2.0915	2.0515	2.2587	2.4848	2.4529	2.4086	2.1724	2.4103	2.364	2.393	2.0516	2.4211	2.3381	2.4083	2.3883	2.2471	2.3804
pos_1364	(÷)9-HpODE	metab_1334	-	-	295.226	pos	M+H-H2O	C18H32O4	4.3248	0.0201	60	-	-2.43991	-	-	-	-	-	-	-	-	-	2.4599	2.7759	2.5913	2.8637	2.5519	2.7613	2.9634	2.928	2.7637	2.9653	2.6668	2.7919	2.8083	2.6603	3.0433	2.7921	2.7954	2.6724	2.798	2.9789	2.7067	2.7604	2.8176	2.8541
pos_1367	Incensole oxide	metab_1337	-	-	323.257	pos	M+H	C20H34O3	4.3578	0.0036	54.2	-	-3.54771	-	-	-	-	-	-	-	-	-	3.4202	3.5199	3.407	3.6537	3.191	3.2937	3.3478	3.2509	3.2016	3.3243	3.3608	3.5899	3.5501	3.3413	3.394	3.3977	3.4871	3.2997	3.3903	3.394	3.3922	3.3873	3.4139	3.3816
pos_1399	Diosmetin	metab_1367	C10038	HMDB0029676;LMPK12110824	301.07	pos	M+H	C16H12O6	4.5248	0.0304	57.9	-	-1.68744	520-34-3	-	-	-	-	-	Phenylpropanoids and polyketides	Flavonoids	O-methylated flavonoids	2.0835	2.0981	1.9029	2.3951	1.7663	2.224	2.3826	2.2649	2.4241	2.7158	2.4475	2.5492	2.1807	2.168	2.2831	2.007	2.2116	2.355	2.1754	2.2524	2.2933	2.2443	2.294	2.1269
pos_1424	Tanacetol A	metab_1392	-	HMDB0035722	259.169	pos	M+H-2H2O	C17H26O4	4.7912	0.0036	-	73.7	-1.25006	86778-06-5	-	-	-	-	-	Lipids and lipid-like molecules	Prenol lipids	Sesquiterpenoids	2.0512	1.545	1.3055	1.3445	2.6267	2.7738	2.7891	2.9812	2.7626	2.7391	1.9458	1.727	1.3258	2.1033	1.8504	2.6781	2.6155	2.7264	2.4819	2.6686	2.5547	2.5646	2.5466	2.5403
pos_1461	8-Ocimenyl acetate	metab_1428	-	HMDB0039685	195.137	pos	M+H	C12H18O2	5.0233	0.0037	53.8	-	-3.02288	-	-	-	-	-	-	Lipids and lipid-like molecules	Fatty Acyls	Fatty alcohol esters	2.3878	2.2426	2.5385	2.3115	2.4433	2.3428	2.2661	2.3562	2.3414	2.2358	2.4195	2.3054	2.2589	2.3723	2.3006	2.3321	2.2422	2.2927	2.3699	2.2747	2.3952	2.378	2.4015	2.396
pos_1470	C12:4n-2,4,8,10	metab_1436	-	LMFA01030240	193.122	pos	M+H	C12H16O2	5.0791	0.0061	67.6	-	-3.33545	-	-	-	-	-	-	-	-	-	2.9502	2.9438	2.892	3.1483	2.9162	3.09	3.1459	3.1231	3.2035	3.205	3.0299	3.2351	3.0752	2.9687	3.0045	3.0851	3.2299	3.2075	3.137	3.103	3.1216	3.0743	3.1039	3.1201
pos_1476	13-epi-12-oxo Phytodienoic Acid	metab_1441	-	-	293.211	pos	M+H	C18H28O3	5.1013	0.0018	62.9	-	-1.70211	-	-	-	-	-	-	-	-	-	4.1707	4.1655	4.2856	4.2046	4.08	4.1613	4.2006	4.1938	4.1683	4.1668	4.1958	4.2415	4.3127	4.1767	4.2796	4.2376	4.2617	4.1764	4.2811	4.2181	4.2258	4.2058	4.2201	4.2137
pos_1502	5-Hexyl-2-furanhexanoic acid	metab_1467	-	HMDB0112088	231.174	pos	M+H-2H2O	C16H26O3	5.234	0.0154	-	66.3	-3.06134	-	-	-	-	-	-	-	-	-	2.8711	2.7683	2.9271	2.8947	2.6473	2.6965	2.6615	2.6432	2.5895	2.634	2.8608	2.8194	2.6994	2.7467	2.6394	2.6978	2.8085	2.8721	2.5079	2.6562	2.7769	2.7509	2.6706	2.7697
pos_1503	Corchorifatty acid A	metab_1468	-	HMDB0032664	309.206	pos	M+H	C18H28O4	5.2443	0.0024	71.4	-	-1.17209	-	-	-	-	-	-	Lipids and lipid-like molecules	Fatty Acyls	Lineolic acids and derivatives	4.1086	4.1045	4.2927	4.1188	4.0106	4.1027	4.1176	4.1027	4.1284	4.143	4.162	4.1574	4.2208	4.1083	4.1385	4.129	4.1092	4.0699	4.1833	4.0997	4.1251	4.1478	4.1399	4.1245
pos_1555	6-Undecynoic acid	metab_1517	-	LMFA01030614	183.137	pos	M+H	C11H18O2	5.5979	0.0082	61.5	-	-4.46947	-	-	-	-	-	-	-	-	-	3.3284	3.3702	3.3064	3.3434	3.1936	3.1139	3.1076	3.1652	3.1445	3.1765	3.2722	3.2722	3.3266	3.2384	3.303	3.114	3.0301	3.0487	3.1026	3.1161	3.2786	3.209	3.2296	3.2579
pos_1557	4-Phenyl-3-buten-2-ol	metab_1519	-	HMDB0031616	131.085	pos	M+H-H2O	C10H12O	5.5979	0.0589	-	58.4	-2.67622	17488-65-2	-	-	-	-	-	Phenylpropanoids and polyketides	Cinnamyl alcohols	-	1.9936	1.7565	1.913	1.8779	1.569	2.1133	1.7701	1.9776	1.9941	2.0194	1.5927	1.84	2.0656	1.8357	2.2285	1.9556	1.8949	1.6981	1.7572	1.8546	1.8874	1.6679	1.9237	1.7313
pos_1585	(10Z,14E,16E)-10,14,16-Octadecatrien-12-ynoic acid	metab_1544	-	HMDB0035963;LMFA01030919	257.19	pos	M+H-H2O	C18H26O2	5.7198	0.0089	-	51.2	-1.53967	-	-	-	-	-	-	Lipids and lipid-like molecules	Fatty Acyls	Fatty acids and conjugates	2.6787	2.8718	2.98	2.754	2.5251	2.8992	3.0175	2.7964	2.8752	2.8655	2.6966	2.5901	2.9351	2.7324	2.8493	2.9715	2.5053	2.6099	2.8141	2.6733	2.8134	2.8609	2.8169	2.7917
pos_1591	Chloromarmin	metab_1550	-	HMDB0041414	333.123	pos	M+H-H2O	C19H23ClO4	5.7416	0.0269	-	60	-7.02662	169869-82-3	-	-	-	-	-	Phenylpropanoids and polyketides	Coumarins and derivatives	-	2.1575	2.0259	1.3484	1.3876	1.3073	2.37	2.1719	2.1121	2.3099	1.8255	1.3379	1.7717	2.0606	2.0496	1.4899	2.1113	1.3748	2.0794	1.3678	2.1425	2.1091	2.052	2.0274	1.9564
pos_1592	C16 Sphinganine	metab_1551	-	LMSP01040001	274.273	pos	M+H	C16H35NO2	5.7521	0.0013	66.8	-	-2.49208	-	-	-	-	-	-	-	-	-	4.5466	4.3493	4.3723	4.5737	4.3081	4.1987	4.3897	4.386	4.2627	4.2615	4.3682	4.3211	4.4696	4.341	4.4022	4.4319	4.45	4.3695	4.3546	4.2003	4.3833	4.396	4.3962	4.3859
pos_1602	Ethylparaben	metab_1560	-	HMDB0032573	167.07	pos	M+H	C9H10O3	5.8297	0.0255	55.3	-	-4.54687	120-47-8	-	-	-	-	-	Benzenoids	Benzene and substituted derivatives	Benzoic acids and derivatives	2.5566	2.442	2.6869	2.3189	2.4848	2.6886	2.3692	2.6015	2.5042	2.4359	2.4527	2.4778	2.8005	2.4144	2.5713	2.7421	2.4396	2.0213	2.3851	2.3302	2.6374	2.5229	2.4692	2.5977
pos_1633	Gamma-Linolenic acid	metab_1589	C06426	LMFA01030141;HMDB0003073	243.21	pos	M+H-2H2O	C18H30O2	6.0057	0.0128	-	52.3	-2.97628	506-26-3	Lipids	Fatty acids	map00591;map01040;map01100	Metabolism;Metabolism;Metabolism	Lipid metabolism;Lipid metabolism;Global and overview maps	Lipids and lipid-like molecules	Fatty Acyls	Lineolic acids and derivatives	2.1958	2.0077	1.9364	2.4391	1.6607	2.3001	2.4172	2.3593	2.397	2.5457	2.4385	2.3959	2.2489	2.0694	2.2594	2.1143	2.4301	2.4	2.2619	2.3186	2.3165	2.2824	2.2355	2.2673
pos_1643	Resolvin D1	metab_1599	C18178	HMDB0003733;LMFA04030011	359.219	pos	M+H-H2O	C22H32O5	6.0494	0.0022	66	-	-5.91428	-	-	-	-	-	-	Lipids and lipid-like molecules	Fatty Acyls	Fatty acids and conjugates	3.9428	4.0017	4.0407	4.1324	3.7441	3.7251	3.7196	3.7123	3.8785	3.7637	4.0689	4.0636	4.022	3.8686	3.9908	3.8868	3.9348	4.1096	3.8304	3.7668	3.9235	3.9121	3.9364	3.9249
pos_1648	(R)-ar-Turmerone	metab_1604	-	HMDB0035612	217.158	pos	M+H	C15H20O	6.0597	0.0072	50.3	-	-3.81893	532-65-0	-	-	-	-	-	Lipids and lipid-like molecules	Prenol lipids	Sesquiterpenoids	3.2545	3.3015	3.3027	3.2851	3.1367	3.3389	3.3353	3.4092	3.4162	3.3695	3.3036	3.3091	3.37	3.2481	3.2964	3.3342	3.3338	3.2688	3.2684	3.3539	3.3453	3.3488	3.2893	3.3169
pos_1660	Alpha-Santalyl acetate	metab_1615	-	HMDB0037209	263.2	pos	M+H	C17H26O2	6.1266	0.0027	66.1	-	-2.36526	41414-75-9	-	-	-	-	-	Lipids and lipid-like molecules	Prenol lipids	Sesquiterpenoids	3.7467	3.8066	3.7921	3.8865	3.6608	3.7222	3.6786	3.6537	3.7115	3.7552	3.8066	3.8169	3.8162	3.7103	3.7932	3.6984	3.6673	3.6969	3.6609	3.6848	3.7679	3.7463	3.745	3.7627
pos_1661	19-Nor-5-androstenediol	metab_1616	-	HMDB0004590;LMST02010050	259.205	pos	M+H-H2O	C18H28O2	6.1266	0.0034	-	60.1	-2.11896	25975-59-1	-	-	-	-	-	Lipids and lipid-like molecules	Steroids and steroid derivatives	Estrane steroids	2.9843	2.9596	3.0126	2.9468	3.0584	3.0086	2.9926	3.0441	2.9617	2.9777	2.9921	2.931	2.9592	3.0033	2.9522	2.984	2.9953	3.0122	3.0127	3.0465	3.0159	3.0145	2.9993	2.9915
pos_1722	6-pentadecyl Salicylic Acid	metab_1673	-	LMPK15040002	349.273	pos	M+H	C22H36O3	6.4989	0.0171	62.6	-	-3.39891	-	-	-	-	-	-	-	-	-	2.2997	2.5118	2.6579	2.6522	2.1819	2.6341	2.8201	2.9591	2.826	2.8771	2.3671	2.4567	2.7243	2.3349	2.647	3.2216	2.6325	2.4655	2.6615	2.7139	2.682	2.5937	2.7123	2.6938
pos_1726	7S,8S-DiHOTrE	metab_1676	C07357	LMFA02000226	311.222	pos	M+H	C18H30O4	6.5207	0.0024	62	-	-0.0401423	-	-	-	-	-	-	-	-	-	2.9184	3.0257	3.285	3.0604	2.9216	3.0373	3.1192	3.1043	3.0615	3.1823	3.1519	3.1144	3.2473	3.0318	3.1882	3.2376	3.1751	3.1255	3.1679	3.0017	3.1115	3.1235	3.1031	3.1149
pos_1744	6-[5]-ladderane-1-hexanol	metab_1690	-	LMFA05000063	261.221	pos	M+H	C18H28O	6.6202	0.0015	62.6	-	-2.71548	-	-	-	-	-	-	-	-	-	4.011	4.0304	4.0514	4.0661	3.9459	3.9867	3.9205	4.0362	3.8545	4.0118	4.0355	4.0243	4.0363	3.9903	4.0449	3.9908	3.9048	3.9315	3.9405	4.0141	3.997	3.9948	3.9966	3.9823
pos_1753	Lepadin D	metab_1699	-	LMSP01080052	298.273	pos	M+H	C18H35NO2	6.686	0.0092	67.8	-	-1.96454	-	-	-	-	-	-	-	-	-	3.1802	3.0443	3.1415	3.1651	2.5165	3.3819	3.5624	3.4784	3.4567	3.2981	3.0394	3.0172	3.3542	2.9244	3.1016	3.2236	3.2768	2.907	3.3707	3.0003	3.2295	3.2439	3.1784	3.1789
pos_1768	1-Hydroxyacorenone	metab_1714	-	HMDB0030917	215.142	pos	M+H-2H2O	C15H22O3	6.7955	0.0049	-	74.4	-2.5895	185154-98-7	-	-	-	-	-	Organooxygen compounds	Carbonyl compounds	Acyloins	2.5779	2.7075	2.5773	2.6876	2.2431	2.7721	2.8459	2.9169	2.9945	3.0453	2.8396	3.0535	2.7908	2.5369	2.8583	2.9102	3.062	2.9995	2.9176	2.9484	2.8243	2.8215	2.8436	2.8048
pos_1812	3-Ethyltoluene	metab_1755	C14522	-	121.101	pos	M+H	C9H12	7.1343	0.0103	64.4	-	-1.64222	-	-	-	-	-	-	-	-	-	2.1098	2.5002	2.1445	2.6964	1.9431	2.2168	2.4276	2.3127	2.5346	2.5045	2.5132	2.6187	2.3443	2.0362	2.3948	2.2583	2.5087	2.3474	2.3444	2.4301	2.4265	2.4051	2.4619	2.4658
pos_1852	4,6-Nonadecanedione	metab_1792	-	HMDB0035575	261.257	pos	M+H-2H2O	C19H36O2	7.3588	0.0143	-	50.2	-3.91644	-	-	-	-	-	-	Organic oxygen compounds	Organooxygen compounds	Carbonyl compounds	2.1873	2.3082	2.1346	2.5734	1.9564	2.3878	2.6237	2.2667	2.5609	2.4123	2.4339	2.4728	2.2871	2.002	2.4257	2.3875	2.4298	2.3825	2.2966	2.131	2.3592	2.2679	2.3329	2.3219
pos_1892	Serratol	metab_1825	-	HMDB0039827	313.252	pos	M+Na	C20H34O	7.6508	0.0168	-	82	5.87409	67814-27-1	-	-	-	-	-	Lipids and lipid-like molecules	Prenol lipids	Diterpenoids	2.5991	2.9727	2.7543	2.655	2.6793	2.7827	2.675	2.8048	2.5661	2.8856	2.9626	2.8024	2.9487	2.7865	2.9499	2.9895	2.7809	2.8245	2.909	2.9935	2.9326	2.8623	2.8027	2.8345
pos_1931	PC(16:0/0:0)[U]	metab_1862	-	-	496.34	pos	M+H	C24H50NO7P	8.0408	0.0018	60	-	-0.419364	-	-	-	-	-	-	-	-	-	4.8628	4.6386	4.2427	4.4009	4.3189	3.9807	3.7978	3.8656	4.3998	3.706	4.2838	4.4246	4.0016	4.4669	4.3587	4.5418	4.4792	4.6838	4.0546	3.9298	4.3957	4.3895	4.3944	4.4102
pos_1951	Alpha-Calacorene	metab_1882	-	-	201.163	pos	M+H	C15H20	8.2724	0.0587	72.8	-	-3.57703	-	-	-	-	-	-	-	-	-	1.6927	1.998	1.826	2.4699	1.5024	1.1822	1.3291	1.1723	1.2089	1.1885	1.9544	1.9041	1.81	1.6515	1.9905	1.2067	1.2302	1.2061	1.2112	1.2621	1.9214	1.6587	1.8909	1.9102
pos_1970	3-ketosphinganine	metab_1900	C02934	LMSP01020002	300.289	pos	M+H	C18H37NO2	8.4718	0.0091	57.2	-	-2.16017	-	-	-	map00600;map01100	Metabolism;Metabolism	Lipid metabolism;Global and overview maps	-	-	-	2.7424	2.8649	2.753	2.9931	2.4784	2.7006	2.727	2.7342	2.7651	2.6892	2.6202	3.0142	2.8673	2.6582	2.8236	2.7817	2.8132	2.738	2.9817	2.6651	2.8069	2.8315	2.7893	2.762
pos_1981	Oleoyl Ethanolamide	metab_1911	-	-	326.304	pos	M+H	C20H39NO2	8.5684	0.0142	58.3	-	-2.68458	-	-	-	-	-	-	-	-	-	2.9633	3.0826	2.7553	3.2548	2.4713	2.9389	2.7814	2.9446	2.8773	3.0137	2.8869	3.2583	2.7808	2.7536	2.8257	2.7225	2.8822	2.8288	2.8104	2.9509	2.8813	2.9911	2.9482	2.9077
pos_1982	Alpha-Camphorene	metab_1912	-	HMDB0036852	273.257	pos	M+H	C20H32	8.6011	0.0019	92.5	-	-3.12745	532-87-6	-	-	-	-	-	Lipids and lipid-like molecules	Prenol lipids	Sesquiterpenoids	3.7181	3.7771	3.7066	3.8871	3.5692	3.7249	3.8591	3.7101	3.8632	3.9442	3.868	3.8392	3.7946	3.6448	3.9272	3.7323	3.8024	3.7294	3.7299	3.7691	3.8086	3.8062	3.7957	3.7914
pos_1984	D6-Ambrettolide	metab_1914	-	HMDB0037805	217.194	pos	M+H-2H2O	C16H28O2	8.6114	0.0351	-	75	-2.86234	7779-50-2	-	-	-	-	-	Phenylpropanoids and polyketides	Macrolides and analogues	-	1.6753	1.9688	1.8068	2.0939	1.799	1.9141	2.1016	1.8814	2.1137	2.2519	2.1424	2.0116	2.0629	1.7983	2.0912	1.9573	1.8891	1.8616	1.9539	1.7848	1.9774	2.0755	1.8864	1.9397
pos_1987	1-Octene	metab_1917	-	HMDB0032449	247.241	pos	2M+Na	C8H16	8.6436	0.0127	-	58.7	8.30004	111-66-0	-	-	-	-	-	Hydrocarbons	Olefins	Acyclic olefins	3.1211	3.0564	2.9702	3.1135	2.7814	2.905	2.8102	2.8456	3.0111	2.996	2.9771	3.1119	2.9872	3.064	3.0307	2.9404	3.0811	2.8956	2.9637	2.8855	2.9043	2.9819	2.9131	2.8829
pos_2104	PE(22:6(4Z,7Z,10Z,13Z,16Z,19Z)/24:0)	metab_2026	-	HMDB0009706	858.631	pos	M+H-H2O	C51H90NO8P	9.737	0.0219	-	84.4	-6.66045	-	-	-	-	-	-	Lipids and lipid-like molecules	Glycerophospholipids	Glycerophosphoethanolamines	2.9552	3.0334	3.0971	2.968	3.3331	2.9469	2.9482	3.0211	2.8444	2.8785	2.7601	2.8808	2.8168	3.0507	2.8507	3.1003	3.125	3.2349	3.0969	3.0183	2.7061	2.8305	2.7231	2.8397
pos_2317	Caffeine	metab_2234	C07481	HMDB0001847	195.087	pos	M+H	C8H10N4O2	15.7423	0.0106	59.5	-	-3.44162	58-08-2	-	-	map00232;map01060;map01065;map01100;map01110;map01120	Metabolism;Metabolism;Metabolism;Metabolism;Metabolism;Metabolism	Biosynthesis of other secondary metabolites;Chemical structure transformation maps;Chemical structure transformation maps;Global and overview maps;Global and overview maps;Global and overview maps	Organoheterocyclic compounds	Imidazopyrimidines	Purines and purine derivatives	4.0811	4.0383	4.0347	4.0331	4.0124	4.0955	4.0871	4.0791	4.1135	4.0687	4.0885	4.088	4.0749	4.0565	4.0647	4.1002	4.1331	4.1	4.1044	4.0288	4.1329	4.1043	4.0403	4.0299
pos_2400	3,4,5-trihydroxy-6-(5-hydroxy-1H-indole-3-carbonyloxy)oxane-2-carboxylic acid	metab_2317	-	HMDB0134941	392.04	pos	M+K	C15H15NO9	14.0823	0.0187	-	55.4	5.58999	-	-	-	-	-	-	-	-	-	2.4846	2.4356	2.4794	2.5866	2.5297	2.3873	2.327	2.4149	2.484	2.3805	2.5228	2.5365	2.5341	2.4005	2.553	2.4336	2.4503	2.3242	2.5395	2.3635	2.4589	2.4914	2.587	2.5131
pos_2433	Gamma-Aminobutyric acid	metab_2350	C00334	HMDB0000112	104.071	pos	M+H	C4H9NO2	13.8634	0.0019	-	54.8	1.51063	56-12-2	Peptides;Peptides;Hormones and transmitters	Amino acids;Amines;Neurotransmitters	map00250;map00330;map00410;map00650;map00760;map01100;map01120;map02024;map04024;map04080;map04721;map04723;map04727;map04742;map04915;map05032;map05033	Metabolism;Metabolism;Metabolism;Metabolism;Metabolism;Metabolism;Metabolism;Cellular Processes;Environmental Information Processing;Environmental Information Processing;Organismal Systems;Organismal Systems;Organismal Systems;Organismal Systems;Organismal Systems;Human Diseases;Human Diseases	Amino acid metabolism;Amino acid metabolism;Metabolism of other amino acids;Carbohydrate metabolism;Metabolism of cofactors and vitamins;Global and overview maps;Global and overview maps;Cellular community - prokaryotes;Signal transduction;Signaling molecules and interaction;Nervous system;Nervous system;Nervous system;Sensory system;Endocrine system;Substance dependence;Substance dependence	Organic acids and derivatives	Carboxylic acids and derivatives	Amino acids, peptides, and analogues	4.6835	4.6797	4.6927	4.7254	4.6519	4.6347	4.6218	4.6449	4.6679	4.6485	4.6775	4.6843	4.702	4.6573	4.6994	4.6817	4.6972	4.6693	4.7055	4.6314	4.6898	4.7075	4.7099	4.7128
pos_2656	13Z-Docosenamide	metab_2563	-	-	338.341	pos	M+H	C22H43NO	9.6144	0.0033	82.4	-	-2.26858	-	-	-	-	-	-	-	-	-	4.2599	4.2215	4.03	4.0464	4.0946	4.6705	4.6125	4.424	4.5713	4.4591	4.2963	4.2684	4.1323	4.1785	4.1046	4.2523	4.2522	4.3132	4.33	4.0252	4.5253	4.4939	4.4856	4.4958
pos_2680	3-Pentadecylphenol	metab_2587	-	LMPK15010004;HMDB0033872	327.267	pos	M+Na	C21H36O	9.466	0.0302	-	56.1	3.44261	501-24-6	-	-	-	-	-	Benzenoids	Benzene and substituted derivatives	Phenols and derivatives	1.9121	2.2535	2.2875	2.3874	2.2439	2.2912	2.1762	2.4668	2.3457	2.3584	2.5459	2.164	2.4673	2.1889	2.2741	2.6399	2.2188	2.4166	2.0334	2.4136	2.398	2.2729	2.4535	2.3091
pos_2716	Bis(2-ethylhexyl) phthalate	metab_2622	-	-	391.283	pos	M+H	C24H38O4	9.1582	0.0022	55.5	-	-2.13948	-	-	-	-	-	-	-	-	-	4.0564	4.1007	4.0608	4.222	3.8824	3.8833	3.8413	3.8231	3.9497	3.868	4.0753	4.4769	4.1565	3.9946	4.1381	4.1171	4.2001	4.0192	4.1312	3.9186	4.0821	4.0751	4.0652	4.0892
pos_2725	9Z,13-Tetradecadien-11-ynal	metab_2631	-	LMFA06000180	205.158	pos	M+H	C14H20O	9.1057	0.0192	58.1	-	-3.13572	-	-	-	-	-	-	-	-	-	1.7292	1.793	2.1337	1.1191	1.7069	2.2004	2.3838	2.3326	2.0516	2.2536	1.2923	1.7295	1.7468	1.8129	2.0571	2.2099	1.1715	1.9082	1.5899	2.0782	2.0325	2.1269	2.041	2.034
pos_2737	Mangiferic acid	metab_2643	-	HMDB0029800	322.275	pos	M+ACN+H	C18H32O2	9.0214	0.0122	-	56.4	2.62501	18402-92-1	-	-	-	-	-	Lipids and lipid-like molecules	Fatty Acyls	Lineolic acids and derivatives	2.6841	2.8174	2.8592	2.9022	2.8758	3.0712	3.0735	3.0294	2.6818	3.0786	2.8468	2.7469	2.8334	2.6402	2.8109	2.8108	2.4316	2.6679	2.6162	3.1728	2.9191	2.8949	2.8245	2.8691
pos_2766	DG(18:3(9Z,12Z,15Z)/22:1(13Z)/0:0)	metab_2671	-	HMDB0007319	695.558	pos	M+Na	C43H76O5	8.8451	0.002	-	66.9	-0.918608	-	-	-	-	-	-	Lipids and lipid-like molecules	Glycerolipids	Diradylglycerols	4.7146	4.7181	4.7672	4.566	4.8913	4.8059	4.8197	4.8718	4.6949	4.8278	4.7705	4.653	4.6883	4.8241	4.7293	4.8011	4.6871	4.7668	4.7489	4.8876	4.8091	4.7923	4.7884	4.8097
pos_2797	9,12,15-Octadecatrien-1-ol	metab_2701	-	LMFA05000216	265.252	pos	M+H	C18H32O	8.6436	0.0022	52.9	-	-2.26983	-	-	-	-	-	-	-	-	-	3.8337	3.7495	3.7922	3.9026	3.6289	3.6708	3.6563	3.623	3.7833	3.6825	3.72	3.851	3.8833	3.7632	3.7606	3.7843	3.801	3.6433	3.6746	3.6895	3.7717	3.7594	3.7811	3.7773
pos_2798	Oleamide	metab_2702	C19670	HMDB0002117;LMFA08010004	282.278	pos	M+H	C18H35NO	8.6436	0.0004	57.5	-	-2.36589	301-02-0	-	-	-	-	-	Lipids and lipid-like molecules	Fatty Acyls	Fatty amides	6.2341	6.1795	6.2168	6.2976	6.0631	6.0857	6.0438	6.0185	6.1939	6.0846	6.1325	6.2599	6.2725	6.1798	6.1659	6.1907	6.2218	6.0813	6.088	6.084	6.182	6.1819	6.1772	6.183
pos_2805	1,17-Heptadecanediol	metab_2709	-	HMDB0040983;LMFA05000576	314.304	pos	M+ACN+H	C17H36O2	8.5684	0.0312	-	79.2	-3.40825	66577-59-1	-	-	-	-	-	Lipids and lipid-like molecules	Fatty Acyls	Fatty alcohols	2.4697	2.556	2.521	2.5439	2.0641	2.3229	2.3012	2.2663	2.5223	2.1608	2.3597	2.6019	2.4907	2.4097	2.2804	2.4866	2.5509	2.2414	2.2529	2.351	2.575	2.4425	2.4289	2.3643
pos_2809	Palmitic amide	metab_2712	-	HMDB0012273	256.263	pos	M+H	C16H33NO	8.5579	0.0014	-	70.7	-2.88202	629-54-9	-	-	-	-	-	Lipids and lipid-like molecules	Fatty Acyls	Fatty amides	5.1422	5.0861	5.1233	5.1862	4.9272	4.9955	4.9432	4.9178	5.0959	4.9826	5.0537	5.1512	5.168	5.0748	5.0541	5.0878	5.1096	4.9614	4.9771	4.9897	5.0923	5.0816	5.0742	5.0904
pos_2818	Withaperuvin D	metab_2721	-	HMDB0030116	565.243	pos	M+2Na-H	C28H40O9	8.5038	0.003	-	50.8	9.09808	87749-17-5	-	-	-	-	-	Lipids and lipid-like molecules	Steroids and steroid derivatives	Steroid lactones	3.2673	3.3625	3.6402	2.9788	3.1403	3.1934	3.4303	3.11	2.8241	2.9704	3.3426	2.5759	3.5285	3.0306	3.076	3.1249	3.0513	2.6655	3.2655	2.9174	3.1233	3.1252	3.1048	3.1062
pos_2845	Ganoderic acid F	metab_2747	-	HMDB0035988	593.274	pos	M+Na	C32H42O9	8.3151	0.0009	-	62.7	3.92497	98665-15-7	-	-	-	-	-	Lipids and lipid-like molecules	Prenol lipids	Triterpenoids	5.3403	5.2124	5.7519	4.6746	5.0007	4.8358	5.0358	4.9038	4.7143	4.3155	5.1374	4.6991	5.1795	4.887	4.8053	5.0059	5.1873	4.6611	5.5347	4.9887	4.9491	4.9444	4.9495	4.9572
pos_2873	11-deoxy-16,16-dimethyl-PGE2	metab_2773	-	LMFA03010062	365.268	pos	M+H	C22H36O4	8.0841	0.0001	61	-	-1.7999	-	-	-	-	-	-	-	-	-	4.4407	4.4825	4.6045	4.7581	4.1848	4.4976	4.5417	4.4682	4.6108	4.615	4.587	4.6557	4.6957	4.4725	4.6255	4.5451	4.57	4.4288	4.5017	4.3558	4.5529	4.5521	4.552	4.5511
pos_2879	1-Hydroxy-2,12,15-heneicosatrien-4-one	metab_2779	-	HMDB0036741;LMFA05000600	303.268	pos	M+H-H2O	C21H36O2	8.0521	0.0018	-	62.2	-2.28694	-	-	-	-	-	-	Lipids and lipid-like molecules	Fatty Acyls	Fatty alcohols	3.8169	3.9769	3.9363	4.2139	3.7125	3.7682	3.8856	3.6467	3.9399	3.9222	3.9425	4.096	4.0015	3.8521	4.0518	3.8042	3.8726	3.7345	3.826	3.7958	3.9655	3.9536	3.9721	3.9694
pos_2881	Bipindogulomethyloside	metab_2781	-	HMDB0030623	597.269	pos	M+2Na-H	C29H44O10	8.0408	0.0048	-	59.1	8.5182	53152-43-5	-	-	-	-	-	Lipids and lipid-like molecules	Steroids and steroid derivatives	Steroid lactones	3.3605	3.2975	3.6493	2.9067	3.2233	3.2714	3.5652	3.228	2.9662	3.1634	3.5006	2.4482	3.5752	2.9787	3.0847	3.1829	3.1421	2.6704	3.3556	2.9316	3.2237	3.1944	3.1852	3.1879
pos_2886	3-(5,6,6-Trimethylbicyclo[2.2.1]hept-1-yl)cyclohexanol	metab_2785	-	HMDB0031851	259.205	pos	M+Na	C16H28O	8.0093	0.0041	-	65.3	6.89661	3407-42-9	-	-	-	-	-	Lipids and lipid-like molecules	Prenol lipids	Monoterpenoids	3.4731	3.5333	3.5382	3.5952	3.2316	3.533	3.564	3.481	3.5891	3.5756	3.4309	3.4852	3.6852	3.4356	3.5982	3.623	3.445	3.356	3.5517	3.3915	3.5485	3.5423	3.5325	3.5104
pos_3000	Canesceol	metab_2894	-	HMDB0034084	607.254	pos	M+K	C29H44O11	7.3475	0.0078	-	53.2	3.78255	82228-15-7	-	-	-	-	-	Lipids and lipid-like molecules	Steroids and steroid derivatives	Steroid lactones	3.9277	3.4179	4.2276	2.5089	3.3422	3.4211	3.6549	3.2339	2.9029	1.8966	3.6093	2.7961	3.635	2.806	2.8877	3.5041	3.7113	2.8743	4.2413	3.3782	3.4804	3.4045	3.4464	3.4449
pos_3007	┒-9(10)-EpODE	metab_2900	-	-	295.226	pos	M+H	C18H30O3	7.3153	0.0016	77.5	-	-1.88111	-	-	-	-	-	-	-	-	-	4.2586	4.268	4.4053	4.2453	4.1074	4.1679	4.1596	4.2199	4.2725	4.2136	4.2618	4.3138	4.4037	4.1835	4.3099	4.2099	4.2722	4.3535	4.2301	4.1084	4.25	4.2693	4.2614	4.259
pos_3054	(+)-┙-Cadinene	metab_2943	-	-	205.194	pos	M+H	C15H24	7.1343	0.0053	95.1	-	-3.8358	-	-	-	-	-	-	-	-	-	3.4375	3.467	3.3839	3.5908	3.3369	3.4567	3.5478	3.47	3.6237	3.5989	3.5794	3.5728	3.4792	3.3725	3.4952	3.4355	3.5662	3.4177	3.4351	3.4399	3.5089	3.4759	3.4608	3.495
pos_3059	Avocadenofuran	metab_2948	-	HMDB0030932	231.21	pos	M+H-H2O	C17H28O	7.1242	0.0022	-	60.8	-3.1413	25346-24-1	-	-	-	-	-	Organoheterocyclic compounds	Heteroaromatic compounds	-	3.7241	3.7445	3.6863	3.8667	3.6407	3.7227	3.8288	3.7136	3.8355	3.8487	3.8483	3.8714	3.7665	3.6618	3.8042	3.7164	3.8504	3.6805	3.7539	3.6964	3.7652	3.7707	3.7593	3.7819
pos_3066	(E)-2-Tridecene-4,6,8-triyn-1-ol	metab_2955	-	HMDB0030931	228.137	pos	M+ACN+H	C13H14O	7.08	0.0373	-	58.7	-6.42673	-	-	-	-	-	-	Lipids and lipid-like molecules	Fatty Acyls	Fatty alcohols	1.2243	1.2517	1.2258	1.5525	1.1854	2.6272	2.3894	2.3028	2.4485	2.3782	1.7549	1.9509	2.1273	1.6912	1.8834	2.0685	1.86	2.1173	2.1551	2.4171	2.2418	2.0651	2.039	2.1471
pos_3069	Methyl 10-gingerol	metab_2958	-	-	365.268	pos	M+H	C22H36O4	7.0687	0.003	70.5	-	-0.61628	-	-	-	-	-	-	-	-	-	3.462	3.5195	3.4964	3.6022	3.3605	3.9293	3.8801	3.9998	3.8631	4.0421	3.7077	3.7023	3.7806	3.6251	3.7968	4.0404	3.9437	3.9293	3.926	3.8938	3.8188	3.7894	3.8152	3.8103
pos_3098	(6R,8Z)-6-Hydroxy-3-oxotetradecenoic acid	metab_2987	-	HMDB0062363	279.159	pos	M+Na	C14H24O4	6.9375	0.0019	-	67.1	7.82474	-	-	-	-	-	-	-	-	-	3.2231	3.3453	3.3907	3.3576	3.1113	3.5557	3.3241	3.3016	3.4473	3.4997	3.2492	3.3528	3.3597	3.2436	3.3156	3.4078	3.4571	3.346	3.3591	3.3825	3.3692	3.3636	3.3522	3.3577
pos_3142	9,12-Octadecadiynoic Acid	metab_3031	-	LMFA01030540	277.216	pos	M+H	C18H28O2	6.7519	0.0006	64.3	-	-2.38419	-	-	-	-	-	-	-	-	-	4.7353	4.7284	4.8896	4.5891	4.477	4.6237	4.5633	4.5738	4.6686	4.5684	4.609	4.6141	4.7591	4.62	4.5714	4.5615	4.5514	4.5808	4.5412	4.5192	4.6281	4.6325	4.6337	4.6266
pos_3161	Beta-Elemenone	metab_3049	-	HMDB0039637;LMPR0103080001	251.2	pos	M+CH3OH+H	C15H22O	6.6422	0.0579	-	77	-4.51829	20303-60-0	-	-	-	-	-	Lipids and lipid-like molecules	Prenol lipids	Sesquiterpenoids	1.891	1.8487	2.2959	2.0094	1.604	1.8948	1.398	2.0329	1.9146	1.9907	1.9973	1.8639	2.1384	1.8348	2.2283	1.9657	1.893	1.989	1.8897	1.9733	1.7824	2.0296	2.0156	1.8242
pos_3180	Pinolenic Acid	metab_3066	-	LMFA01030344	279.231	pos	M+H	C18H30O2	6.5644	0.003	50.9	-	-2.27407	-	-	-	-	-	-	-	-	-	3.2432	3.2782	3.2731	3.2661	3.1783	3.3015	3.2276	3.3474	3.1873	3.3064	3.226	3.2693	3.348	3.2642	3.2996	3.2184	3.1801	3.1892	3.2722	3.3091	3.2721	3.2741	3.2523	3.2768
pos_3206	Capsidiol	metab_3090	C09627	LMPR0103250002;HMDB0002352	219.174	pos	M+H-H2O	C15H24O2	6.4336	0.0062	51.6	-	-2.93483	37208-05-2	-	-	map00909	Metabolism	Metabolism of terpenoids and polyketides	Lipids and lipid-like molecules	Prenol lipids	Sesquiterpenoids	3.3575	3.4025	3.3653	3.4329	3.2382	3.3659	3.2914	3.3778	3.3804	3.421	3.434	3.4485	3.4772	3.3589	3.4192	3.4831	3.4087	3.4279	3.4053	3.4593	3.3963	3.3857	3.4421	3.4112
pos_3245	Longicamphenylone	metab_3127	-	-	207.173	pos	M+H	C14H22O	6.2701	0.0131	58.9	-	-4.94359	-	-	-	-	-	-	-	-	-	2.3322	2.3075	2.3044	2.4615	1.3468	2.3065	2.251	2.0929	2.1898	2.3463	2.3172	2.4611	2.4937	2.1686	2.3902	2.2354	2.2043	2.2641	2.1629	2.1605	2.2945	2.2713	2.3244	2.3514
pos_3249	Incensole	metab_3131	-	-	307.261	pos	M+H	C20H34O2	6.2701	0.0007	66.6	-	-5.72522	-	-	-	-	-	-	-	-	-	4.1711	4.2294	4.2758	4.5269	3.9523	3.9703	3.9542	3.7742	3.9048	3.9702	4.0861	4.2025	4.3297	4.0899	4.1772	3.9543	4.0187	3.9314	3.9707	4.0074	4.1284	4.1235	4.1234	4.1205
pos_3284	7a-Hydroxyandrost-4-ene-3,17-dione	metab_3163	C05296	HMDB0006771	285.183	pos	M+H-H2O	C19H26O3	6.1266	0.0379	-	50.8	-6.48388	62-84-0	-	-	map00140	Metabolism	Lipid metabolism	Lipids and lipid-like molecules	Steroids and steroid derivatives	Androstane steroids	2.0932	2.2056	2.2166	2.2219	1.9107	2.2004	1.8747	1.7937	2.0079	2.2321	2.1053	2.1474	2.3254	2.0635	2.2607	2.0865	2.0141	1.8258	1.8058	1.9453	1.9661	2.1205	1.9842	2.1392
pos_3307	2,6-Dimethyl-4-hydroxybenzaldehyde	metab_3183	-	-	151.075	pos	M+H	C9H10O2	6.0379	0.0068	51.1	-	-2.51643	-	-	-	-	-	-	-	-	-	2.2327	2.2822	2.2732	2.1125	1.3618	2.3614	2.1665	2.2114	2.3672	2.2755	2.2373	2.3361	2.4002	2.2588	2.5036	2.1955	2.2394	2.141	2.086	2.3573	2.245	2.2695	2.2281	2.2571
pos_3317	Octanol	metab_3192	C00756	HMDB0001183	172.169	pos	M+ACN+H	C8H18O	6.0057	0.0584	-	50.8	-4.83915	111-87-5	-	-	-	-	-	Lipids and lipid-like molecules	Fatty Acyls	Fatty alcohols	1.8549	1.769	1.96	1.8788	1.1857	1.8421	1.2375	1.5319	1.7716	1.2018	1.8165	1.8819	1.9694	2.0127	1.9328	1.8898	1.8237	1.3718	1.8325	1.8059	1.8756	1.746	1.8297	1.6047
pos_3318	2-Phenylethyl octanoate	metab_3193	-	HMDB0037719	213.163	pos	M+H-2H2O	C16H24O2	6.0057	0.0324	-	72.8	-4.1346	5457-70-5	-	-	-	-	-	Lipids and lipid-like molecules	Fatty Acyls	Fatty acid esters	2.1378	2.1282	2.1474	2.503	2.0424	2.2897	2.3414	2.2492	2.3187	2.4211	2.4029	2.4116	2.2265	2.1927	2.2995	2.2623	2.4608	2.3039	2.0957	2.2295	2.1945	2.3917	2.2829	2.3509
pos_3321	5a-Androstan-3b-ol	metab_3195	-	HMDB0005830;LMST02020095	259.241	pos	M+H-H2O	C19H32O	6.0057	0.0091	59.1	-	-4.40868	1224-92-6	-	-	-	-	-	Lipids and lipid-like molecules	Steroids and steroid derivatives	Androstane steroids	2.6203	2.5034	2.4132	2.8855	2.13	2.8304	2.9504	2.7957	2.9367	2.9919	2.8682	2.8718	2.6636	2.4968	2.7275	2.7387	2.9556	2.8032	2.6859	2.7075	2.7653	2.709	2.7693	2.7296
pos_3335	Calamusenone	metab_3207	-	HMDB0038200	251.2	pos	M+CH3OH+H	C15H22O	5.9396	0.0425	-	61.9	-4.62455	71305-96-9	-	-	-	-	-	Lipids and lipid-like molecules	Prenol lipids	Sesquiterpenoids	1.4233	1.6715	1.9839	2.0682	1.6577	1.3794	1.8578	1.8722	1.621	1.9005	1.6557	1.6228	2.0822	1.6594	1.9138	1.6573	1.5679	1.4039	1.8673	1.74	1.6241	1.656	1.6487	1.8061
pos_3355	Tryptophyl-Hydroxyproline	metab_3226	-	HMDB0029084	356.102	pos	M+K	C16H19N3O4	5.8736	0.0028	-	59.9	5.48479	-	-	-	-	-	-	Organic acids and derivatives	Carboxylic acids and derivatives	Amino acids, peptides, and analogues	3.1183	3.3122	3.5746	3.2451	2.9028	3.3663	3.5942	3.2489	3.451	3.4553	3.464	3.377	3.6343	3.0625	3.5773	3.5327	3.232	3.041	3.3236	3.1823	3.3886	3.3957	3.3712	3.3917
pos_3365	3-Phenylpropanal	metab_3236	-	HMDB0033716	135.08	pos	M+H	C9H10O	5.8297	0.0457	69.2	-	-3.35116	104-53-0	-	-	-	-	-	Benzenoids	Benzene and substituted derivatives	-	2.9178	2.3918	2.4489	2.346	2.4995	2.4545	2.1756	2.7462	2.4834	2.3978	2.8059	2.4773	2.4096	2.583	2.5774	2.3716	1.6471	2.035	1.8495	2.1241	2.6031	2.7597	2.4424	2.7005
pos_3368	Butyl salicylate	metab_3239	-	HMDB0040730	195.101	pos	M+H	C11H14O3	5.8297	0.0083	50.8	-	-3.53566	2052-14-4	-	-	-	-	-	Benzenoids	Benzene and substituted derivatives	Benzoic acids and derivatives	2.9276	2.9469	3.0544	2.9405	2.7593	2.864	2.8179	2.8443	2.852	2.9104	2.9829	2.8625	3.0139	2.8047	3.0014	2.9912	2.9292	2.6766	2.9238	2.8877	2.9435	2.8933	2.9491	2.9042
pos_3394	Chamazulene	metab_3260	C09633	LMPR0103410002	185.132	pos	M+H	C14H16	5.6756	0.0539	68.5	-	-3.20515	-	-	-	-	-	-	-	-	-	1.2568	1.2843	1.4224	2.159	1.2177	2.0023	1.7633	1.9555	1.8004	1.9388	1.8571	1.7892	1.7661	1.2456	1.4481	1.7234	1.9736	1.95	1.7895	1.867	1.9427	1.7155	1.7682	1.9301
pos_3405	Omega-3 Arachidonic Acid	metab_3271	-	-	305.247	pos	M+H	C20H32O2	5.6756	0.0004	58.3	-	-1.83721	-	-	-	-	-	-	-	-	-	5.7495	5.7451	5.766	5.9789	5.6454	5.7977	5.8116	5.7688	5.8491	5.8669	5.9075	5.9156	5.8291	5.7142	5.7881	5.7502	5.9016	5.8271	5.7874	5.7592	5.8173	5.8208	5.816	5.8152
pos_3426	3-Benzyl-4-heptanone	metab_3290	-	HMDB0041482	205.158	pos	M+H	C14H20O	5.5979	0.0044	51.6	-	-3.62417	7492-37-7	-	-	-	-	-	Benzenoids	Benzene and substituted derivatives	-	2.8961	2.9743	2.9815	2.9893	2.8389	3.0155	2.9393	2.9125	3.0641	2.9415	2.8867	2.9499	3.0032	2.9392	3.0605	2.9435	2.8779	2.891	2.9527	2.911	2.9532	2.9534	2.9849	2.9622
pos_3452	L-phenylalanyl-L-hydroxyproline	metab_3312	-	HMDB0011176	317.092	pos	M+K	C14H18N2O4	5.466	0.0048	-	64.3	6.4935	-	-	-	-	-	-	Organic acids and derivatives	Carboxylic acids and derivatives	Amino acids, peptides, and analogues	2.8247	2.7502	3.35	3.2403	2.0203	2.7817	3.2314	2.693	3.0431	2.8511	2.832	2.615	3.2556	2.4714	3.1033	3.0375	2.7221	1.9032	2.9942	2.5744	2.9396	2.9242	2.9149	2.9516
pos_3466	(1(10)E,4a,5E)-1(10),5-Germacradiene-12-acetoxy-4,11-diol	metab_3325	-	HMDB0038798	319.19	pos	M+Na	C17H28O4	5.4218	0.0107	-	67.4	7.76544	143305-08-2	-	-	-	-	-	Lipids and lipid-like molecules	Prenol lipids	Sesquiterpenoids	2.7433	2.5489	2.5389	2.645	2.5786	2.7759	2.7369	2.7228	2.7477	2.8951	2.766	2.3894	2.8362	2.7856	2.7652	2.8791	2.6996	2.6733	2.6877	2.8728	2.7084	2.741	2.7128	2.6607
pos_3478	Eremopetasidione	metab_3336	-	HMDB0040778	201.127	pos	M+H-2H2O	C14H20O3	5.3776	0.029	-	66.5	-3.6866	163135-94-2	-	-	-	-	-	Lipids and lipid-like molecules	Prenol lipids	Sesquiterpenoids	1.6874	1.5522	1.7917	1.6327	1.9963	2.336	2.2595	2.0852	2.3407	2.2529	1.8572	1.0199	1.7667	1.2179	1.7511	1.8799	1.5975	1.8037	1.9542	1.5953	1.948	2.0274	1.8677	1.9419
pos_3479	11-deoxy-PGE1	metab_3337	-	LMFA03010054	321.242	pos	M+H-H2O	C20H34O4	5.3776	0.0003	67.7	-	-2.40848	-	-	-	-	-	-	-	-	-	5.1981	5.206	5.232	5.4333	5.089	5.1507	5.1747	5.116	5.2151	5.192	5.3052	5.3387	5.2888	5.156	5.2091	5.1524	5.2942	5.3007	5.2075	5.1624	5.2351	5.2329	5.2375	5.2355
pos_3483	13,14-Dihydro PGF-1a	metab_3341	-	HMDB0005076	323.257	pos	M+H-2H2O	C20H38O5	5.3671	0.0016	-	59.5	-4.06394	-	-	-	-	-	-	Lipids and lipid-like molecules	Fatty Acyls	Eicosanoids	4.2101	4.2232	4.2683	4.4148	4.0942	4.1649	4.1497	4.1035	4.1199	4.1433	4.1977	4.2868	4.3559	4.177	4.2195	4.1614	4.211	4.1183	4.1542	4.2011	4.2081	4.2157	4.2255	4.209
pos_3502	Dehydroabietadienol	metab_3360	-	LMPR0104050010	287.236	pos	M+H	C20H30O	5.3008	0.0009	52.1	-	-2.42078	-	-	-	-	-	-	-	-	-	5.1993	5.1963	5.1492	5.3823	5.0304	5.1766	5.2432	5.1605	5.2402	5.2632	5.2707	5.3279	5.2336	5.1047	5.1808	5.1558	5.2917	5.2249	5.1862	5.1689	5.2132	5.2075	5.2171	5.2202
pos_3535	5,10-Pentadecadien-1-ol	metab_3391	-	LMFA05000631;HMDB0031111	247.205	pos	M+Na	C15H28O	5.156	0.0476	-	52.2	6.06073	-	-	-	-	-	-	Lipids and lipid-like molecules	Fatty Acyls	Fatty alcohols	1.8426	1.9831	1.9703	2.1329	1.5889	1.8813	1.9526	2.2144	1.9847	2.1576	1.9989	2.1472	2.1606	1.4271	1.9914	2.114	2.0032	2.0417	2.0329	2.0496	1.9577	1.844	1.8639	2.0768
pos_3561	5-Hydroxy-p-mentha-6,8-dien-2-one	metab_3416	-	HMDB0037011	199.132	pos	M+CH3OH+H	C10H14O2	5.0675	0.0017	-	52.4	-4.62926	56423-48-4	-	-	-	-	-	Lipids and lipid-like molecules	Prenol lipids	Monoterpenoids	3.3855	3.3753	3.4323	3.3514	3.3015	3.4471	3.3437	3.3212	3.3905	3.4073	3.3727	3.3057	3.3941	3.37	3.4248	3.3278	3.2228	3.2466	3.2317	3.2995	3.3628	3.3681	3.375	3.3603
pos_3565	C14:5n-1,3,5,7,9	metab_3420	-	LMFA01030258	219.137	pos	M+H	C14H18O2	5.0571	0.0073	56.7	-	-2.66662	-	-	-	-	-	-	-	-	-	3.3633	3.3006	3.3723	3.3631	3.247	3.321	3.3201	3.3552	3.5818	3.3399	3.2923	3.161	3.3156	3.2637	3.4279	3.312	3.1995	3.237	3.2187	3.222	3.3338	3.2913	3.3491	3.3519
pos_3575	2,3-dinor-PGE1	metab_3430	-	LMFA03010169	327.217	pos	M+H	C18H30O5	5.0351	0.0025	55	-	2.27701	-	-	-	-	-	-	-	-	-	3.2185	3.2236	3.2694	3.3855	3.1914	3.1257	3.1916	3.2004	3.272	3.2224	3.2798	3.2087	3.2181	3.2282	3.2618	3.2136	3.2418	3.1723	3.2261	3.1692	3.2292	3.2318	3.2472	3.246
pos_3655	Parthenolide	metab_3504	C07609	LMPR0103090002	249.148	pos	M+H	C15H20O3	4.6798	0.0067	62.8	-	-1.07437	-	-	-	-	-	-	-	-	-	2.8579	2.8332	2.7075	2.749	2.8916	2.8891	2.74	2.9941	2.9646	2.8331	3.0156	2.8569	2.876	2.835	2.9707	2.9201	3.0644	2.9837	3.0807	3.02	2.9449	2.9257	2.9296	2.8916
pos_3665	(5alpha,8beta,9beta)-5,9-Epoxy-3,6-megastigmadien-8-ol	metab_3513	-	HMDB0034672	241.178	pos	M+CH3OH+H	C13H20O2	4.6352	0.0161	-	63.1	-8.42774	69927-26-0	-	-	-	-	-	Organoheterocyclic compounds	Benzopyrans	-	2.0058	2.0793	2.2865	2.3792	1.9598	2.427	2.4467	2.418	2.2593	2.5123	2.5128	2.501	2.3803	2.1007	2.3059	2.4069	2.4698	2.1608	2.5521	2.3249	2.4762	2.4177	2.4002	2.3695
pos_3673	(S,Z)-Lyratol acetate	metab_3521	-	HMDB0031840	195.137	pos	M+H	C12H18O2	4.5911	0.0236	64.7	-	-2.79797	79549-21-6	-	-	-	-	-	Organic acids and derivatives	Carboxylic acids and derivatives	Carboxylic acid derivatives	2.612	2.7178	2.669	2.6181	2.6533	2.5878	2.5538	2.7155	2.4953	2.6081	2.7005	2.655	2.6801	2.6594	2.6722	2.7362	2.6024	2.5223	2.7397	2.5904	2.6119	2.7173	2.5973	2.5475
pos_3715	5,6-Dihydroxyprostaglandin F1a	metab_3562	C06475	HMDB0012109	353.232	pos	M+H-2H2O	C20H36O7	4.4368	0.0009	-	63.1	-1.84043	11000-26-3	Lipids	Eicosanoids	-	-	-	Lipids and lipid-like molecules	Fatty Acyls	Eicosanoids	4.7532	4.7404	4.7093	4.9125	4.7014	4.6156	4.6173	4.6168	4.7361	4.6523	4.7911	4.8603	4.7308	4.6723	4.6578	4.6878	4.8615	4.7852	4.8954	4.6751	4.7471	4.7423	4.7472	4.7538
pos_3738	Pyridine N-oxide glucuronide	metab_3584	-	HMDB0061177	255.076	pos	M+H-H2O	C11H14NO7+	4.37	0.0227	-	59.7	7.47457	-	-	-	-	-	-	Organic oxygen compounds	Organooxygen compounds	Carbohydrates and carbohydrate conjugates	2.8173	2.98	3.0022	3.052	2.5768	2.7594	2.8608	2.664	2.6972	2.8873	2.8096	3.0039	3.1981	2.7129	2.9596	2.8053	2.6643	2.3062	2.9	2.8118	2.9324	2.7701	2.8249	2.9073
pos_3745	Longifolenaldehyde	metab_3590	-	-	221.189	pos	M+H	C15H24O	4.3473	0.0051	58.4	-	-3.43082	-	-	-	-	-	-	-	-	-	3.0016	2.8384	2.9348	3.2977	2.8074	3.1164	3.1198	2.9671	3.0605	3.1536	3.0297	3.124	3.1894	2.9999	3.0083	3.0855	3.1487	3.0143	3.1748	3.077	3.0497	3.0607	3.0743	3.0316
pos_3797	8-Hydroxy-5,6-octadienoic acid	metab_3639	-	LMFA01031076;HMDB0031101	139.075	pos	M+H-H2O	C8H12O3	4.1115	0.0731	-	86.8	-2.22516	-	-	-	-	-	-	Organic acids and derivatives	Hydroxy acids and derivatives	Medium-chain hydroxy acids and derivatives	1.3612	1.7143	1.849	1.806	1.758	1.1857	1.6232	1.2798	1.2603	1.574	2.01	1.3911	1.6988	1.9732	1.8744	1.5164	1.2337	1.2096	1.5637	1.5286	1.7413	1.782	1.7754	1.4821
pos_3808	2,5-Dimethylbenzaldehyde	metab_3650	-	-	135.08	pos	M+H	C9H10O	4.0784	0.0189	64.9	-	-3.72332	-	-	-	-	-	-	-	-	-	2.7889	2.8093	2.8514	2.8348	2.7211	2.8232	2.8129	2.7619	2.7329	2.8768	2.8824	2.9425	2.8483	2.8212	2.9457	2.8339	2.6557	2.8344	2.8444	2.8037	2.8547	3.0036	2.9033	2.9519
pos_3810	Quercetin 3-methyl ether	metab_3652	-	LMPK12112729	317.065	pos	M+H	C16H12O7	4.0784	0.0189	84.2	-	-1.73966	-	-	-	-	-	-	-	-	-	2.5899	2.8361	2.588	2.8556	2.5635	2.7732	2.9291	2.9102	3.0136	3.1107	2.9594	3.2381	2.9124	2.6557	2.7936	2.6565	3.1176	2.933	2.7623	2.7569	2.8772	2.9378	2.7914	2.9044
pos_3811	Pentyl-Benzene	metab_3653	-	-	149.132	pos	M+H	C11H16	4.0784	0.0105	59.4	-	-5.24513	-	-	-	-	-	-	-	-	-	2.9906	3.0412	3.0549	2.9779	2.9158	2.9576	2.9391	3.0062	2.9158	3.0315	3.0281	3.1051	3.0356	2.9328	3.0421	3.0429	2.9386	2.9521	3.0017	2.9979	2.9926	3.0394	2.9572	3.0235
pos_3816	Alanyl-Glutamine	metab_3657	-	HMDB0028685	256.071	pos	M+K	C8H15N3O4	4.0562	0.0346	-	55.7	8.34589	-	-	-	-	-	-	Organic acids and derivatives	Carboxylic acids and derivatives	Amino acids, peptides, and analogues	1.3843	1.5555	2.6735	2.1459	1.2694	1.9305	2.3162	1.6045	1.9976	1.8905	2.0189	1.338	2.7276	1.6176	2.2324	1.8461	1.328	1.3035	1.6317	1.2589	2.1046	1.9666	1.9336	1.9443
pos_3870	Flazine	metab_3709	-	HMDB0033459	309.087	pos	M+H	C17H12N2O4	3.8535	0.0048	70.1	-	-1.21482	100041-05-2	-	-	-	-	-	Alkaloids and derivatives	Harmala alkaloids	-	4.0236	4.2312	4.0911	4.1303	3.6319	3.5155	3.5407	3.3377	3.5638	3.4844	3.7945	3.8992	3.9896	3.9516	3.7488	3.4909	3.3258	3.4174	3.5248	3.6166	3.801	3.8378	3.8426	3.8469
pos_3979	N6-Acetyl-L-lysine	metab_3810	C02727	HMDB0000206	227.081	pos	M+K	C8H16N2O3	3.4237	0.0513	-	55	8.06332	692-04-6	-	-	map00310	Metabolism	Amino acid metabolism	Organic acids and derivatives	Carboxylic acids and derivatives	Amino acids, peptides, and analogues	1.5185	1.9736	2.0457	2.1112	1.3548	2.4865	2.3521	2.2333	2.1408	2.1788	2.1592	2.2712	2.2652	1.8995	2.2275	2.2863	1.4138	2.3077	2.3371	2.4606	2.2399	2.1837	1.9504	2.1544
pos_4002	4-formyl Indole	metab_3831	-	-	146.059	pos	M+H	C9H7NO	3.3442	0.0275	82.8	-	-6.246	-	-	-	-	-	-	-	-	-	3.483	3.436	3.5001	3.4659	3.3624	3.2899	3.3402	3.132	3.195	3.3715	3.4847	3.5998	3.5454	3.4214	3.3449	3.4598	3.3093	3.3405	3.4399	3.1876	3.343	3.4182	3.6037	3.4426
pos_4019	Astragalin	metab_3845	C12249	LMPK12111725;HMDB0037429	449.108	pos	M+H	C21H20O11	3.2662	0.0116	86.9	-	-0.681446	480-10-4	-	-	map00944;map01110	Metabolism;Metabolism	Biosynthesis of other secondary metabolites;Global and overview maps	Phenylpropanoids and polyketides	Flavonoids	Flavonoid glycosides	2.8142	3.2452	2.7929	3.1737	2.8846	2.9354	2.863	3.0531	3.0857	3.0993	2.8933	3.1716	3.3786	3.0185	3.0382	2.8668	3.0442	3.1662	2.8829	3.2538	3.0154	3.0753	3.0389	3.1088
pos_4049	(R)-3-Hydroxy-5-phenylpentanoic acid	metab_3874	-	HMDB0031517	195.1	pos	M+H	C11H14O3	3.1396	0.0113	58.4	-	-6.40654	21080-41-1	-	-	-	-	-	Organic acids and derivatives	Hydroxy acids and derivatives	Medium-chain hydroxy acids and derivatives	2.86	2.9482	2.9549	2.9666	2.8907	2.843	2.8871	3.0112	2.9144	2.8537	3.0834	2.9632	3.0272	2.8458	3.0082	2.9922	2.8908	2.926	2.9891	2.754	2.9813	2.9417	2.9867	2.9043
pos_4051	Kaempferol	metab_3876	C05903	HMDB0005801;LMPK12110003	287.055	pos	M+H	C15H10O6	3.1396	0.0163	51.2	-	-1.40552	520-18-3	-	-	map00941;map00944;map01061;map01100;map01110	Metabolism;Metabolism;Metabolism;Metabolism;Metabolism	Biosynthesis of other secondary metabolites;Biosynthesis of other secondary metabolites;Chemical structure transformation maps;Global and overview maps;Global and overview maps	Phenylpropanoids and polyketides	Flavonoids	Flavones	2.8107	3.1267	2.9599	3.0458	2.917	2.9981	2.9274	3.0167	3.0637	3.1405	2.7297	3.1168	3.0596	3.0859	2.9117	3.0422	1.8906	3.0418	3.0301	3.0841	2.947	3.0752	2.9851	3.0393
pos_4061	DL-Phenylalanine	metab_3884	-	-	166.086	pos	M+H	C9H11NO2	3.1058	0.0352	87.6	-	-1.15997	-	-	-	-	-	-	-	-	-	2.3821	2.6901	3.0891	2.7157	2.0514	2.2857	2.5385	2.0998	2.3478	2.0255	2.2679	2.4032	2.5356	2.1216	2.3631	2.223	1.9185	1.3141	2.4544	1.9421	2.2438	2.3394	2.4532	2.434
pos_4083	Lysergic acid	metab_3904	C07541	-	269.13	pos	M+H	C16H16N2O2	3.0248	0.0129	59.5	-	5.12993	-	-	-	-	-	-	-	-	-	3.3487	3.3545	3.3061	3.3869	3.1883	2.9545	2.9827	2.8893	2.9775	3.2388	3.1827	3.228	3.2561	3.1963	3.2356	3.0124	2.8393	3.0383	2.9686	2.9312	3.1124	3.1659	3.2172	3.2056
pos_4100	W123	metab_3919	-	-	307.2	pos	M+H	C17H26N2O3	2.9561	0.0028	55.8	-	-6.59085	-	-	-	-	-	-	-	-	-	4.2035	4.1199	4.0415	4.3602	4.3127	4.1314	4.0933	4.148	4.0841	4.099	4.1492	4.096	4.091	4.2537	4.2216	4.1764	4.3012	4.2459	4.1665	4.1745	4.1968	4.1933	4.1924	4.221
pos_4112	Tanakamine	metab_3929	-	HMDB0033429	220.133	pos	M+H	C13H17NO2	2.9001	0.032	61.6	-	-2.5625	106449-17-6	-	-	-	-	-	Organoheterocyclic compounds	Indoles and derivatives	Indoles	2.3246	2.4073	2.4332	2.4836	2.3092	2.3049	2.2757	2.3986	2.4156	2.3214	2.373	2.3349	2.4728	2.2885	1.4462	2.2348	1.4641	2.249	2.0655	2.1491	2.2175	2.3865	2.2977	2.4029
pos_4113	RU 5135	metab_3930	C13797	-	305.222	pos	M+H	C18H28N2O2	2.9001	0.0031	60.8	-	-2.21475	-	-	-	-	-	-	-	-	-	3.6586	3.6861	3.8263	4.004	3.6774	3.8375	3.8873	3.6508	3.6416	3.7777	3.4476	3.7874	3.7266	3.7812	2.9942	3.6826	3.0928	3.6177	3.6867	3.7366	3.763	3.7658	3.7363	3.7548
pos_4121	Sphingosine 1-phosphate (d16:1-P)	metab_3938	-	HMDB0060061	393.252	pos	M+ACN+H	C16H34NO5P	2.8548	0.0035	-	55.5	0.699699	-	-	-	-	-	-	Organic acids and derivatives	Organic phosphoric acids and derivatives	Phosphate esters	4.2281	4.2373	4.2229	4.4026	4.3261	4.4305	4.3451	4.372	4.6123	4.3958	4.1301	4.2978	4.2899	4.4288	4.4017	4.2762	4.2105	4.2549	4.5324	4.3643	4.3455	4.3608	4.3738	4.3864
pos_4130	Semilepidinoside A	metab_3944	-	HMDB0033107	337.14	pos	M+H	C16H20N2O6	2.8096	0.0079	52.4	-	0.507575	-	-	-	-	-	-	Organic oxygen compounds	Organooxygen compounds	Carbohydrates and carbohydrate conjugates	3.7823	3.7589	3.9257	3.8971	3.6807	3.7434	3.8008	3.7514	3.8269	3.7633	3.777	3.6354	3.8652	3.8082	3.2875	3.8164	3.249	3.7169	3.7531	3.6096	3.7376	3.7562	3.7892	3.8153
pos_4143	1,2-Di(2-pyridyl)ethylene	metab_3956	-	-	183.092	pos	M+H	C12H10N2	2.7643	0.0212	50.2	-	3.17582	-	-	-	-	-	-	-	-	-	2.5836	2.6744	2.9017	2.676	2.6677	2.2939	2.4087	2.4719	2.3065	2.3156	2.7112	2.6854	2.6701	2.4769	2.4923	2.5254	2.9064	2.4559	2.513	2.1979	2.4719	2.5304	2.6082	2.5921
pos_4174	Harmanine	metab_3986	-	HMDB0035197	199.086	pos	M+H	C12H10N2O	2.6619	0.0174	58.6	-	-3.11135	2506-09-4	-	-	-	-	-	Alkaloids and derivatives	Harmala alkaloids	-	2.7211	2.9404	3.0489	2.7712	2.7314	2.6513	2.7427	2.5124	2.5554	2.6335	2.6937	2.9766	3.0944	2.7065	2.8181	2.6329	2.4944	2.2717	2.7102	2.5268	2.6593	2.7327	2.7843	2.7644
pos_4187	N-Acetylglutamic acid	metab_3997	C00624	HMDB0001138	154.048	pos	M+H-2H2O	C7H11NO5	2.6171	0.0301	-	64.2	-7.25448	1188-37-0	-	-	map00220;map01100;map01110;map01130;map01210;map01230	Metabolism;Metabolism;Metabolism;Metabolism;Metabolism;Metabolism	Amino acid metabolism;Global and overview maps;Global and overview maps;Global and overview maps;Global and overview maps;Global and overview maps	Organic acids and derivatives	Carboxylic acids and derivatives	Amino acids, peptides, and analogues	2.7225	2.8556	3.0139	3.0878	2.9341	2.3518	2.3463	2.3412	2.3802	2.3584	2.4165	3.1399	3.112	2.8942	2.3843	2.3778	2.4027	3.0512	2.7123	2.4013	2.702	2.9023	2.7015	2.7366
pos_4237	9-chloro-10-hydroxy-hexadecanoic acid	metab_4043	C13949	LMFA01090044	307.201	pos	M+H	C16H31ClO3	2.5154	0.0009	53.2	-	-8.95709	-	-	-	-	-	-	-	-	-	3.7342	3.6345	3.7284	4.0466	3.85	3.7768	3.7405	3.8552	3.7075	3.7626	3.8095	3.681	3.6699	3.8769	3.5104	3.8068	2.8848	3.8788	3.7401	3.9048	3.819	3.825	3.8281	3.8254
pos_4316	2-(2-Methylpropyl)pyridine	metab_4115	-	HMDB0037291	136.112	pos	M+H	C9H13N	2.174	0.0164	58.1	-	-2.9615	6304-24-1	-	-	-	-	-	Organoheterocyclic compounds	Pyridines and derivatives	-	3.0799	3.1055	3.0631	3.0582	3.0799	2.309	2.2672	2.2721	2.2739	2.4444	2.965	3.0155	3.0304	2.9953	3.0213	2.7324	2.7785	2.7857	2.7501	2.7546	2.96	2.8674	2.831	2.8758
pos_4322	3-Aminoquinoline	metab_4121	-	-	145.076	pos	M+H	C9H8N2	2.0551	0.0145	71.6	-	0.546954	-	-	-	-	-	-	-	-	-	2.9105	2.7893	2.6355	2.7682	2.894	3.2033	3.157	3.2131	3.2736	3.2464	2.8739	2.8966	2.7335	2.8786	2.7823	2.9975	2.9852	3.0994	2.8516	2.8676	3.0433	2.9723	2.9321	2.9452
pos_4324	2-Phenylethanol	metab_4123	C05853	HMDB0033944	105.07	pos	M+H-H2O	C8H10O	2.0006	0.0073	71.4	-	0.456328	60-12-8	-	-	map00360	Metabolism	Amino acid metabolism	Benzenoids	Benzene and substituted derivatives	-	3.2911	3.4934	3.4056	3.5443	3.1285	3.0389	3.0992	2.8849	3.3191	2.7871	3.133	3.2671	3.4107	3.2614	3.2729	3.1132	3.1098	2.9353	3.8264	3.1325	3.3475	3.2951	3.3161	3.2842
pos_4334	3-Acetyl-2,7-naphthyridine	metab_4133	-	HMDB0037296	173.07	pos	M+H	C10H8N2O	1.811	0.0016	65.3	-	-2.63133	73607-00-8	-	-	-	-	-	Organoheterocyclic compounds	Naphthyridines	-	3.6076	3.577	3.5321	3.6315	3.6091	3.4493	3.4769	3.4998	3.5366	3.5285	3.5044	3.4459	3.577	3.5219	3.6096	3.6869	3.5498	4.0352	3.5553	3.42	3.6279	3.6402	3.6288	3.6253
pos_4366	┙-Valerolactam	metab_4164	-	-	100.076	pos	M+H	C5H9NO	1.405	0.0083	62.4	-	1.82973	-	-	-	-	-	-	-	-	-	3.1445	3.1362	3.1514	3.1454	3.192	3.6018	3.5736	3.6446	3.6953	3.6792	3.1473	3.1606	3.2007	3.0992	3.2211	3.0995	3.2015	3.0851	3.1479	2.968	3.2677	3.2754	3.333	3.3174
pos_4381	Thymidine	metab_4179	C00214	HMDB0000273	243.097	pos	M+H	C10H14N2O5	1.1959	0.0333	50.9	-	-1.46529	50-89-5	Nucleic acids	Nucleosides	map00240;map01100	Metabolism;Metabolism	Nucleotide metabolism;Global and overview maps	Nucleosides, nucleotides, and analogues	Pyrimidine nucleosides	Pyrimidine 2'-deoxyribonucleosides	2.1109	1.6079	1.6098	1.9899	1.9475	1.4506	1.3315	1.7391	1.425	2.1229	2.2707	2.294	1.9263	1.9285	1.9664	1.2147	2.1849	1.5594	1.3494	1.4413	1.844	1.9289	1.8521	1.7555
pos_4410	2'-O-Methyladenosine	metab_4206	C04779	HMDB0004326	282.12	pos	M+H	C11H15N5O4	1.0675	0.0033	63.6	-	0.026767	2140-79-6	-	-	-	-	-	Nucleosides, nucleotides, and analogues	Purine nucleosides	-	3.3418	3.2816	3.3706	3.3326	3.2891	3.166	3.0367	3.0802	3.2028	3.121	3.352	3.3048	3.3375	3.274	3.2493	3.1822	3.2706	3.2271	3.1797	3.1911	3.2405	3.2549	3.2663	3.2674
pos_4416	5'-Deoxyadenosine	metab_4212	C05198	HMDB0001983	252.109	pos	M+H	C10H13N5O3	1.0252	0.0132	86.4	-	-1.21544	4754-39-6	-	-	-	-	-	Nucleosides, nucleotides, and analogues	5'-deoxyribonucleosides	-	2.9575	2.7474	2.9426	3.1485	2.6489	0.906	0.9012	0.8967	0.931	0.9118	2.8365	2.9566	2.9304	2.918	2.651	2.4811	2.6409	2.5788	2.5864	2.4868	2.6237	2.6502	2.7192	2.6779
pos_4420	Cotinine	metab_4216	-	HMDB0001046	177.102	pos	M+H	C10H12N2O	1.0139	0.0023	60.5	-	-2.69182	486-56-6	-	-	-	-	-	Organoheterocyclic compounds	Pyridines and derivatives	Pyrrolidinylpyridines	4.7608	4.7071	4.6544	4.642	4.7475	4.6859	4.6697	4.7102	4.7201	4.6791	4.6719	4.6935	4.6328	4.7317	4.6924	4.6872	4.7507	4.7766	4.6916	4.6284	4.6882	4.7002	4.7089	4.7179
pos_4427	3-Methylindole	metab_4223	C08313	HMDB0000466	132.081	pos	M+H	C9H9N	0.9625	0.0015	86.2	-	-1.19492	83-34-1	-	-	-	-	-	Organoheterocyclic compounds	Indoles and derivatives	Indoles	5.2545	5.2818	5.2839	5.2826	5.2606	5.2325	5.2404	5.2348	5.2751	5.2372	5.2524	5.2835	5.2942	5.2546	5.277	5.2719	5.2913	5.2569	5.2685	5.2216	5.2533	5.2661	5.2756	5.2663
pos_4431	5-(3-Pyridyl)-2-hydroxytetrahydrofuran	metab_4227	C19578	HMDB0062407	207.112	pos	M+ACN+H	C9H11NO2	0.8845	0.007	-	50.3	-4.28317	53798-73-5	-	-	map00980;map05204	Metabolism;Human Diseases	Xenobiotics biodegradation and metabolism;Cancers: Overview	Organoheterocyclic compounds	Pyridines and derivatives	-	3.4004	3.4305	3.3242	3.5068	3.3692	3.1929	3.2381	3.303	3.2862	3.6312	3.4398	3.421	3.3803	3.3279	3.4536	3.3323	3.466	3.3937	3.2644	3.2726	3.3288	3.3346	3.3807	3.3754
pos_4504	Osmaronin	metab_4298	-	HMDB0032769	242.102	pos	M+H-H2O	C11H17NO6	0.6084	0.0215	-	83.1	-1.38751	160551-60-0	-	-	-	-	-	Lipids and lipid-like molecules	Fatty Acyls	Fatty acyl glycosides	2.8131	2.3232	2.51	2.5572	2.6057	2.5286	1.7838	2.2811	1.7291	2.1398	3.0634	2.5867	2.0921	2.5467	2.4028	2.2451	2.5194	2.4618	2.1787	2.1568	2.4874	2.3821	2.5237	2.4889
pos_4505	Betaine	metab_4299	C00719	HMDB0000043	118.086	pos	M+H	C5H11NO2	0.6084	0.002	59.5	-	-3.5931	107-43-7	-	-	map00260;map01100;map02010	Metabolism;Metabolism;Environmental Information Processing	Amino acid metabolism;Global and overview maps;Membrane transport	Organic acids and derivatives	Carboxylic acids and derivatives	Amino acids, peptides, and analogues	3.1738	3.4231	3.5437	3.3716	3.4632	3.6047	3.6166	3.7063	3.6606	3.578	3.3796	3.5922	3.6626	3.4668	3.6972	3.7039	3.8488	3.7738	3.8259	3.5323	3.5938	3.612	3.5943	3.602
pos_4547	D-Lysine	metab_4338	C00047;C00739	HMDB0003405	147.112	pos	M+H	C6H14N2O2	0.5469	0.0247	50.5	-	-2.31462	923-27-3	-	-	-	-	-	Organic acids and derivatives	Carboxylic acids and derivatives	Amino acids, peptides, and analogues	1.9793	2.0998	2.1945	1.9842	1.597	1.7993	2.0478	1.8935	2.0639	1.7952	1.7601	1.8912	2.0246	1.9835	1.5658	1.9961	1.6974	1.7944	2.1571	1.8784	1.9358	1.8908	1.826	1.9439
pos_4579	2-Methylindoline	metab_4370	-	-	134.096	pos	M+H	C9H11N	0.5264	0.0082	68.7	-	-3.83025	-	-	-	-	-	-	-	-	-	2.8581	3.0487	2.9105	2.9866	2.8895	2.9006	2.8856	2.8532	2.9019	2.9044	2.6329	2.9191	2.9304	2.8531	2.8533	2.7268	2.7815	2.7296	2.6115	2.6724	2.8679	2.8952	2.8424	2.9021
neg_11	Chlorin E6	metab_4410	-	HMDB0059948	577.248	neg	M-H2O-H, M+FA-H, M+Cl, M+K-2H, M-H	C34H36N4O6	3.1559	0.0024	-	53	4.3876	-	-	-	-	-	-	Organoheterocyclic compounds	Tetrapyrroles and derivatives	Chlorins	3.8276	3.8089	3.9106	3.8219	3.9222	3.8023	3.8175	3.8525	3.8492	3.6941	3.8961	3.8035	3.8259	3.876	3.8199	3.7962	3.8684	3.9583	3.7931	3.8157	3.8588	3.8478	3.8355	3.8387
neg_319	Ophiopogonin C'	metab_4718	-	HMDB0029312	759.383	neg	M-H, M+FA-H, M+K-2H	C39H62O12	5.705	0.0024	-	53.3	0.290887	19057-67-1	-	-	-	-	-	Lipids and lipid-like molecules	Steroids and steroid derivatives	Steroidal glycosides	3.8236	4.0618	3.6223	3.8498	3.6808	3.5326	3.6986	3.5026	3.3721	3.6433	3.6948	3.9253	3.6981	3.7888	3.6408	3.7738	3.8375	3.8506	3.6696	3.8657	3.7565	3.735	3.7557	3.7432
neg_585	1-Linoleoylglycerophosphocholine	metab_4984	C04100	HMDB0061692	533.346	neg	M-H2O-H, M+Cl, M-H	C27H53NO7P+	7.0227	0.0009	-	54.3	-5.21495	-	-	-	-	-	-	Lipids and lipid-like molecules	Glycerophospholipids	Glycerophosphocholines	2.68	2.6521	2.6243	2.6156	2.8918	2.7806	2.7481	2.8952	2.6884	2.7409	2.7934	2.6079	2.6245	2.808	2.7603	3.1922	2.7674	2.7058	2.8658	2.6724	2.7798	2.7789	2.7842	2.7774
neg_794	Lupiwighteone hydrate 7-glucoside	metab_5193	-	HMDB0034813	499.161	neg	M-H2O-H, M+Na-2H	C26H30O11	1.374	0.0074	-	51.7	1.00949	-	-	-	-	-	-	Phenylpropanoids and polyketides	Isoflavonoids	Isoflavonoid O-glycosides	2.8272	2.9627	3.0184	2.9156	2.9512	2.8286	2.8321	2.8505	2.8951	2.7731	2.8638	3.0085	2.8836	2.9303	2.8375	2.8665	2.9539	2.9218	2.893	2.8977	2.9189	2.8718	2.8964	2.8647
neg_903	Poly-g-D-glutamate	metab_5302	C05723	HMDB0004135	539.162	neg	M-H2O-H, M+Na-2H	C20H30N4O12	2.3068	0.0009	-	55.6	-7.11748	-	-	-	map00471	Metabolism	Metabolism of other amino acids	Organic acids and derivatives	Carboxylic acids and derivatives	Amino acids, peptides, and analogues	3.6703	3.705	3.7006	3.6629	3.6733	3.5971	3.5985	3.5862	3.6667	3.5903	3.6574	3.6817	3.6811	3.6633	3.5596	3.6484	3.5406	3.6507	3.6193	3.656	3.6487	3.6526	3.6435	3.646
neg_930	5alpha-Androstan-3alpha,17beta-diol disulfate	metab_5329	-	HMDB0094682	451.147	neg	M-H, M+FA-H	C19H32O8S2	2.3967	0.0068	-	62.1	0.689521	-	-	-	-	-	-	Lipids and lipid-like molecules	Steroids and steroid derivatives	Sulfated steroids	3.3925	3.4176	3.4397	3.3909	3.4329	3.4294	3.3941	3.4387	3.4492	3.4784	3.4564	3.4312	3.4643	3.3964	3.317	3.4773	3.2659	3.2359	3.4328	3.3979	3.379	3.4388	3.4297	3.4069
neg_1184	Coagulin R 3-glucoside	metab_5580	-	HMDB0033207	667.318	neg	M+Na-2H, M+Cl	C34H48O11	4.0761	0.0044	-	63.5	-9.06749	221695-66-5	-	-	-	-	-	Lipids and lipid-like molecules	Steroids and steroid derivatives	Steroid lactones	3.0548	3.0778	3.0625	3.0893	3.1327	3.1995	3.0989	3.1474	3.1777	3.1889	3.0938	2.9541	3.0443	3.0738	3.155	3.1006	3.0454	3.1461	3.0683	2.9996	3.0994	3.0805	3.1083	3.1174
neg_1550	Sinapoylspermine	metab_5941	-	HMDB0033479	453.28	neg	M+Na-2H, M+FA-H	C21H36N4O4	7.2407	0.0118	-	70.7	-3.83772	70185-65-8	-	-	-	-	-	Phenylpropanoids and polyketides	Cinnamic acids and derivatives	Hydroxycinnamic acids and derivatives	2.569	2.6401	2.8089	2.9035	2.6589	2.6745	2.7102	2.6789	2.6802	2.9018	2.8948	2.7416	2.9289	2.4576	2.9286	2.3226	2.9483	2.6478	2.8286	2.5093	2.7213	2.8069	2.7913	2.7845
neg_2553	3-keto Fusidic acid	metab_6940	-	HMDB0060745	529.322	neg	M-H, M+Na-2H	C31H46O7	8.3175	0.0268	-	76.8	9.81234	-	-	-	-	-	-	Lipids and lipid-like molecules	Steroids and steroid derivatives	Oxosteroids	2.3788	2.2701	2.2559	2.5916	2.1027	2.3125	2.2043	2.3571	2.3411	2.3039	2.4369	2.6083	2.3793	2.0672	2.5298	2.4133	2.4132	2.4734	2.7858	2.0804	2.4286	2.3633	2.2683	2.4179
neg_2777	PS(18:1(9Z)/20:4(5Z,8Z,11Z,14Z))	metab_7164	-	LMGP03010879;HMDB0012394	808.511	neg	M-H, M+Na-2H	C44H76NO10P	7.0446	0.0016	-	74.2	-3.21013	-	-	-	-	-	-	Lipids and lipid-like molecules	Glycerophospholipids	Glycerophosphoserines	3.2973	3.1281	3.2322	3.0337	3.4943	3.2939	3.2725	3.344	3.2402	3.2272	3.212	3.058	3.0997	3.3802	3.1854	3.2113	3.2207	3.2345	3.2559	3.2321	3.225	3.229	3.2342	3.2386
neg_2787	PI(20:1(11Z)/20:4(5Z,8Z,11Z,14Z))	metab_7174	C00626	LMGP06010518;HMDB0009873	933.545	neg	M+Cl, M+Na-2H	C49H85O13P	7.0121	0.0073	-	52.4	2.60019	-	-	-	-	-	-	Lipids and lipid-like molecules	Glycerophospholipids	Glycerophosphoinositols	3.3388	3.3148	3.1431	3.3885	3.5161	3.2648	3.2394	3.2496	3.2105	3.2387	3.3354	3.3898	3.2178	3.3774	3.2416	3.3191	3.3432	3.4299	3.6277	3.3474	3.3337	3.3878	3.3857	3.3967
neg_3179	12-Hydroxy-13-O-D-glucuronoside-octadec-9Z-enoate	metab_7564	-	HMDB0060118	489.269	neg	M-H, M+K-2H	C24H42O10	4.7365	0.0043	-	72.5	-2.85464	-	-	-	-	-	-	Lipids and lipid-like molecules	Saccharolipids	-	3.7434	3.5988	3.8554	3.6788	3.8017	3.6669	3.5954	3.6362	3.6384	3.6074	3.7321	3.5235	3.6856	3.7321	3.6571	3.623	3.562	3.671	3.5756	3.5505	3.6424	3.6846	3.6524	3.6603
neg_3345	2,3-Dihydrowithanolide E	metab_7729	-	HMDB0034057	509.258	neg	M-H2O-H, M+Na-2H	C28H40O7	3.7464	0.0132	-	61	9.13643	38253-76-8	-	-	-	-	-	Lipids and lipid-like molecules	Steroids and steroid derivatives	Steroid lactones	2.7483	2.6133	2.6086	2.6887	2.9547	2.5397	2.4308	2.5562	2.4908	2.4221	2.7913	2.5207	2.3885	2.7616	2.527	2.4408	2.5434	2.8488	2.4942	2.4853	2.5696	2.6231	2.6105	2.6668
neg_3687	6-(4-ethenyl-5-hydroxy-2-methoxyphenoxy)-3,4,5-trihydroxyoxane-2-carboxylic acid	metab_8071	-	HMDB0128039	341.089	neg	M-H2O-H, M-H	C15H18O9	2.3068	0.0027	-	51	-0.144094	-	-	-	-	-	-	-	-	-	3.5705	3.5783	3.5225	3.5733	3.5124	3.3689	3.3685	3.4284	3.4275	3.3568	3.4799	3.5151	3.4845	3.5892	3.6268	3.4482	3.6056	3.7143	3.5646	3.5812	3.509	3.531	3.5135	3.5076
neg_3700	L-Tryptophan	metab_8084	C00078	HMDB0000929	203.083	neg	M-H, M+Cl	C11H12N2O2	2.2397	0.0027	-	50.4	-0.255737	73-22-3	Peptides	Amino acids	map00260;map00380;map00400;map00404;map00901;map00966;map00970;map01060;map01061;map01063;map01070;map01100;map01110;map01130;map01210;map01230;map04726;map04974;map04978;map05143;map05230	Metabolism;Metabolism;Metabolism;Metabolism;Metabolism;Metabolism;Genetic Information Processing;Metabolism;Metabolism;Metabolism;Metabolism;Metabolism;Metabolism;Metabolism;Metabolism;Metabolism;Organismal Systems;Organismal Systems;Organismal Systems;Human Diseases;Human Diseases	Amino acid metabolism;Amino acid metabolism;Amino acid metabolism;Biosynthesis of other secondary metabolites;Biosynthesis of other secondary metabolites;Biosynthesis of other secondary metabolites;Translation;Chemical structure transformation maps;Chemical structure transformation maps;Chemical structure transformation maps;Chemical structure transformation maps;Global and overview maps;Global a…	Organoheterocyclic compounds	Indoles and derivatives	Indolyl carboxylic acids and derivatives	3.3138	3.4284	3.5602	3.2565	3.2275	3.6397	3.6981	3.4685	3.5899	3.4754	3.2224	3.4957	3.5535	3.4899	3.505	3.6459	3.505	3.3434	3.6527	3.5817	3.4764	3.4949	3.4876	3.4709
neg_3838	Galactitol	metab_8222	C01697;C01507	HMDB0000107	181.071	neg	M-H, M+Cl	C6H14O6	0.5819	0.0081	-	61.4	-1.91768	608-66-2	-	-	-	-	-	Organic oxygen compounds	Organooxygen compounds	Carbohydrates and carbohydrate conjugates	2.2599	2.2415	2.6452	2.3376	2.5286	2.2814	2.1588	2.5894	2.2203	2.2288	2.3281	2.3939	2.5973	2.4674	2.508	2.5933	2.467	2.7082	2.5086	2.3878	2.4327	2.4372	2.4492	2.4836
neg_3986	L-beta-aspartyl-L-aspartic acid	metab_8362	-	HMDB0011163	247.057	neg	M-H	C8H12N2O7	0.6139	0.0077	-	72.6	-2.56391	-	-	-	-	-	-	Organic acids and derivatives	Peptidomimetics	Hybrid peptides	2.3856	2.3899	2.475	2.2536	2.1863	2.3455	2.4485	2.0558	2.4068	2.1632	2.1288	2.1963	2.3161	2.2191	2.2866	2.2372	1.9194	1.953	1.8757	2.4024	2.249	2.2346	2.2822	2.2523
neg_4000	Gamma-Glutamylthreonine	metab_8374	-	HMDB0029159	293.097	neg	M+FA-H	C9H16N2O6	0.6653	0.0107	-	50.2	-6.44442	5652-48-2	-	-	-	-	-	Organic acids and derivatives	Carboxylic acids and derivatives	Amino acids, peptides, and analogues	2.5005	2.5657	2.7104	2.4798	2.4237	2.4153	2.2991	2.3189	2.6913	2.409	2.558	2.4781	2.4653	2.5944	2.4295	2.328	2.3698	2.4228	2.3663	2.5266	2.4513	2.4583	2.4726	2.4032
neg_4045	6-Oxopiperidine-2-carboxylic acid	metab_8415	-	HMDB0061705	142.051	neg	M-H	C6H9NO3	0.9291	0.0191	-	91.5	0.0931843	-	-	-	-	-	-	Organic acids and derivatives	Carboxylic acids and derivatives	Amino acids, peptides, and analogues	2.2952	2.4058	2.3283	2.4187	2.2613	2.2746	2.1542	2.2386	2.1927	2.1697	2.1986	2.1965	2.1973	2.3492	2.2774	2.1731	2.1764	2.2478	2.2728	2.2403	2.24	2.2045	2.2241	2.3175
neg_4071	Inosine	metab_8439	C00294	HMDB0000195	313.076	neg	M+FA-H	C10H12N4O5	1.0157	0.0032	-	76.1	-9.55535	58-63-9	-	-	map00230;map01100	Metabolism;Metabolism	Nucleotide metabolism;Global and overview maps	Nucleosides, nucleotides, and analogues	Purine nucleosides	-	2.8231	2.9311	2.9582	2.9244	2.8523	2.8667	2.8456	2.889	2.9172	2.9231	2.8688	2.799	2.8926	2.8941	2.9204	2.9103	2.9103	2.9257	2.9046	2.8966	2.9035	2.8985	2.8921	2.8787
neg_4164	Novobiocin	metab_8532	C05080	HMDB0015185	633.21	neg	M+Na-2H	C31H36N2O11	1.318	0.0447	-	94.9	6.00532	303-81-1	Antibiotics	Others	map00401;map01130	Metabolism;Metabolism	Biosynthesis of other secondary metabolites;Global and overview maps	Phenylpropanoids and polyketides	Coumarins and derivatives	Coumarin glycosides	1.7679	2.0014	2.1089	2.0729	1.9076	1.7955	1.7768	1.8393	2.0011	1.7333	1.9517	2.1641	1.8822	1.9638	1.7291	1.8892	1.922	1.899	1.7232	1.8777	1.8455	1.8846	1.8573	2.0571
neg_4165	Deoxypyridinoline	metab_8533	-	HMDB0000569	447.163	neg	M+Cl	C18H28N4O7	1.318	0.0367	-	69.3	-5.86494	83462-55-9	-	-	-	-	-	Organic acids and derivatives	Carboxylic acids and derivatives	Amino acids, peptides, and analogues	1.366	1.6212	1.8856	1.6475	1.581	1.3811	1.8353	1.5634	1.6116	1.5366	1.6406	1.4452	1.7126	1.747	1.5609	1.5269	1.8255	1.5227	1.5647	1.4633	1.6682	1.5092	1.6288	1.5927
neg_4174	Beta-D-Xylopyranosyl-(1->5)-alpha-L-arabinofuranosyl-(1->3)-L-arabinose	metab_8542	-	HMDB0038859	413.129	neg	M-H	C15H26O13	1.3404	0.0093	-	65.1	-2.53685	7268-42-0	-	-	-	-	-	Organooxygen compounds	Carbohydrates and carbohydrate conjugates	Glycosyl compounds	2.8741	2.9812	3.0752	2.9941	2.9399	2.814	2.8476	2.8569	2.9017	2.7979	2.8652	2.96	2.9553	2.9522	2.8935	2.9335	2.8652	2.8407	2.8938	2.849	2.938	2.9008	2.9167	2.864
neg_4294	2,3-Dihydroxybenzoic acid	metab_8662	C00196	HMDB0000397	153.019	neg	M-H	C7H6O4	1.669	0.0031	53	-	1.07236	303-38-8	-	-	map00362;map00627;map01053;map01061;map01110;map01120;map01130	Metabolism;Metabolism;Metabolism;Metabolism;Metabolism;Metabolism;Metabolism	Xenobiotics biodegradation and metabolism;Xenobiotics biodegradation and metabolism;Metabolism of terpenoids and polyketides;Chemical structure transformation maps;Global and overview maps;Global and overview maps;Global and overview maps	Benzenoids	Benzene and substituted derivatives	Benzoic acids and derivatives	3.6121	3.6425	3.6202	3.7289	3.6715	3.3142	3.254	3.244	3.3127	3.2579	3.5067	3.6699	3.4713	3.5704	3.5754	3.2891	3.4751	3.4943	3.4093	3.4926	3.5045	3.4973	3.5168	3.5252
neg_4326	3,4,5-trihydroxy-6-(2-hydroxyethoxy)oxane-2-carboxylic acid	metab_8694	-	HMDB0131294	219.051	neg	M-H2O-H	C8H14O8	1.7595	0.0022	-	59.3	-1.76743	-	-	-	-	-	-	-	-	-	3.2716	3.3079	3.1921	3.2509	3.3383	3.2748	3.2122	3.207	3.1967	3.2311	3.2282	3.2471	3.2095	3.2984	3.2769	3.1964	3.2014	3.2273	3.1722	3.215	3.2346	3.2245	3.2402	3.2432
neg_4549	(N-acetylneuraminosyl(a2-6)lactosamine)	metab_8917	C04886	HMDB0001081	655.216	neg	M-H2O-H	C25H42N2O19	2.3293	0.0157	-	57.3	-7.08878	64364-50-7	-	-	-	-	-	Organic oxygen compounds	Organooxygen compounds	Carbohydrates and carbohydrate conjugates	2.1391	2.1327	2.2171	2.2227	2.0231	2.2037	2.044	2.0259	2.1272	1.9926	1.9563	2.3152	2.1114	1.9845	1.8011	2.0998	1.718	2.4042	2.0966	2.2002	2.1911	2.1261	2.0991	2.1462
neg_4555	Neoacrimarine E	metab_8922	-	HMDB0040767	650.183	neg	M+K-2H	C35H35NO9	2.34	0.0262	-	74	5.96233	158182-13-9	-	-	-	-	-	Organoheterocyclic compounds	Quinolines and derivatives	Benzoquinolines	2.6978	2.4794	2.7422	2.845	2.3692	2.3372	2.283	2.3188	2.3581	2.3698	2.4038	2.7433	2.3868	2.3538	2.2053	2.3676	2.0289	2.8371	2.3752	2.8146	2.4204	2.5753	2.5704	2.4729
neg_4566	Tryptophyl-Asparagine	metab_8933	-	HMDB0029078	363.129	neg	M+FA-H	C15H18N4O4	2.3625	0.0007	-	73	-7.12175	-	-	-	-	-	-	Organic acids and derivatives	Carboxylic acids and derivatives	Amino acids, peptides, and analogues	3.7115	3.6734	3.6967	3.6813	3.7216	3.7335	3.7055	3.8036	3.7803	3.7963	3.7159	3.6283	3.6979	3.7152	3.6236	3.7883	3.6099	3.696	3.6903	3.6811	3.7102	3.7141	3.7174	3.7135
neg_4575	3,4-Dihydroxybenzaldehyde	metab_8942	C16700	HMDB0059965	137.024	neg	M-H	C7H6O3	2.385	0.026	71.3	-	-1.54713	139-85-5	-	-	map00950;map01063	Metabolism;Metabolism	Biosynthesis of other secondary metabolites;Chemical structure transformation maps	Benzenoids	Benzene and substituted derivatives	Benzaldehydes	3.1832	3.1544	3.1581	3.0985	3.2095	2.9357	2.9016	2.9788	2.9909	2.9579	3.1282	3.2185	3.2252	3.2444	3.1735	3.0657	3.0776	3.0894	3.0115	3.0827	3.1025	3.0301	3.2357	3.0477
neg_4660	Phenobarbital	metab_9023	C07434	HMDB0015305	695.24	neg	3M-H	C12H12N2O3	2.54	0.004	-	69.7	-9.63713	50-06-6	-	-	-	-	-	Organoheterocyclic compounds	Diazines	Pyrimidines and pyrimidine derivatives	3.38	3.3153	3.3427	3.3974	3.3113	3.319	3.2195	3.289	3.3022	3.2778	3.3528	3.2979	3.2727	3.3484	3.2416	3.3337	3.1815	3.4032	3.3405	3.3633	3.3201	3.3559	3.3303	3.3313
neg_4838	Licofuranone	metab_9185	-	HMDB0035525	377.103	neg	M+Na-2H	C20H20O6	2.8785	0.0266	-	52.9	5.64062	161099-38-3	-	-	-	-	-	Phenylpropanoids and polyketides	2-arylbenzofuran flavonoids	-	1.9984	2.4892	2.2454	1.8758	1.5413	2.4138	2.3711	2.0523	2.3229	2.3657	1.8043	1.8378	2.3122	1.6535	2.5041	2.2312	1.6738	1.0116	1.4518	2.0674	2.0751	1.9664	2.0234	2.1104
neg_4888	PIP(16:2(9Z,12Z)/18:0)	metab_9235	C00626	HMDB0009944	951.437	neg	M+K-2H	C43H80O16P2	3.0105	0.0244	-	64.7	-3.71216	-	-	-	-	-	-	Lipids and lipid-like molecules	Glycerophospholipids	Glycerophosphoinositol phosphates	2.9238	2.9702	2.9022	1.6714	2.8745	1.9393	2.1365	1.9555	1.861	1.5537	2.0174	3.0879	1.5637	2.1502	2.303	2.5008	2.6284	2.6752	2.1988	2.2974	2.613	2.545	2.504	2.4435
neg_5026	Kanzonol M	metab_9372	-	HMDB0041101	379.159	neg	M-H2O-H	C23H26O6	3.3104	0.004	-	60.5	9.08081	156250-70-3	-	-	-	-	-	Phenylpropanoids and polyketides	Isoflavonoids	O-methylated isoflavonoids	3.1363	3.1017	3.1681	3.057	3.107	3.0929	3.1129	3.1219	3.1656	3.1115	3.0928	2.9695	3.1039	3.0543	3.0268	3.0194	3.0266	3.0512	3.0452	3.0005	3.1021	3.0795	3.0688	3.0908
neg_5073	Corchoionoside B	metab_9416	-	HMDB0030975	799.343	neg	2M-H	C19H28O9	3.4148	0.0015	-	53.3	4.7525	189344-54-5	-	-	-	-	-	Lipids and lipid-like molecules	Fatty Acyls	Fatty acyl glycosides	4.7774	4.5786	4.5215	4.6953	4.6993	5.1132	5.066	5.143	5.0779	5.2706	4.9607	4.9017	4.9237	4.8683	5.0022	5.0598	5.0303	5.0464	5.0331	4.9626	4.9712	4.9892	4.9828	4.9905
neg_5093	Acidissiminol	metab_9434	-	HMDB0038618	428.197	neg	M+Cl	C25H31NO3	3.4889	0.0082	-	67.3	-5.96002	126006-00-6	-	-	-	-	-	Lipids and lipid-like molecules	Prenol lipids	Monoterpenoids	2.9193	2.8531	2.9891	3.0269	3.0434	2.9022	2.8857	2.9833	3.041	2.7112	2.8795	2.7482	2.8405	2.9124	2.8953	2.915	2.9809	2.9492	3.0066	3.0205	2.9054	2.9169	2.9284	2.8655
neg_5150	Blasticidin S	metab_9489	C02010	HMDB0030452	889.408	neg	2M+FA-H	C17H26N8O5	3.6593	0.0179	-	85.7	5.31643	2079-00-7	-	-	-	-	-	Organooxygen compounds	Carbohydrates and carbohydrate conjugates	Sugar acids and derivatives	2.4421	2.5791	2.4879	2.5098	2.4103	2.307	2.3996	1.9063	1.9337	2.1534	2.2094	2.4758	2.0662	2.4359	2.3659	2.0584	2.2386	2.1733	2.2216	2.5332	2.2393	2.2867	2.3437	2.2496
neg_5199	Methionyl-Tryptophan	metab_9538	-	HMDB0028984	669.248	neg	2M-H	C16H21N3O3S	3.7791	0.0266	-	51.7	-7.49462	-	-	-	-	-	-	Organic acids and derivatives	Carboxylic acids and derivatives	Amino acids, peptides, and analogues	2.1573	1.9979	2.2381	2.0498	2.0127	1.9671	1.7477	1.8196	1.7657	1.8001	1.9387	2.5004	1.7765	2.0429	1.9885	1.2974	1.8732	1.4109	1.6595	1.946	2.0163	2.0228	1.9635	2.1139
neg_5349	Dulcoside A	metab_9685	-	HMDB0036708	823.36	neg	M+Cl	C38H60O17	4.0872	0.0172	-	74.5	9.99413	64432-06-0	-	-	-	-	-	Lipids and lipid-like molecules	Prenol lipids	Terpene glycosides	2.5848	2.6329	2.6289	2.6726	2.7038	2.6051	2.585	2.6692	2.672	2.7393	2.55	2.7522	2.7201	2.564	2.6987	2.8269	2.7409	2.6727	2.6114	2.6741	2.6198	2.6774	2.7106	2.7451
neg_5500	5-formyl-6-hydroxy-1,1,4a,6-tetramethyl-decahydronaphthalen-2-yl acetate	metab_9823	-	HMDB0134775	341.196	neg	M+FA-H	C17H28O4	4.4694	0.0062	-	50.4	-3.76105	-	-	-	-	-	-	-	-	-	2.9533	3.0334	3.063	3.2255	3.1048	2.9761	2.9158	3.0227	3.1024	2.9827	3.2353	3.0169	2.9569	2.996	2.9575	2.9434	3.1308	3.0749	3.1087	2.8846	3.0362	3.0413	3.0695	3.0166
neg_5595	Madlongiside D	metab_9912	-	HMDB0037905	827.443	neg	M+FA-H	C41H66O14	4.7262	0.0057	-	68.2	-0.171932	58019-21-9	-	-	-	-	-	Lipids and lipid-like molecules	Prenol lipids	Triterpenoids	3.0849	2.9971	3.1734	3.0412	3.131	3.0581	2.9549	2.9792	3.0346	3.1645	3.2336	3.0454	3.0722	3.1614	3.1308	3.0972	3.0308	2.8837	2.9967	2.929	3.0568	3.0687	3.0241	3.0645
neg_5624	Butyl (S)-3-hydroxybutyrate glucoside	metab_9939	-	HMDB0031694	321.154	neg	M-H	C14H26O8	4.78	0.0187	-	77.4	-4.49537	-	-	-	-	-	-	Lipids and lipid-like molecules	Fatty Acyls	Fatty acyl glycosides	2.3044	2.2053	2.4648	2.3506	2.4056	2.4812	2.5261	2.556	2.5315	2.4526	2.488	2.2802	2.3725	2.3301	2.4389	2.4702	2.3718	2.3358	2.4466	2.3568	2.3367	2.4115	2.4331	2.457
neg_5659	28-Glucosylarjunolate 3-[rhamnosyl-(1->3)-glucuronide]	metab_9972	-	HMDB0033580	953.468	neg	M-H2O-H	C48H76O20	4.8785	0.0088	-	77.6	-6.87561	214840-33-2	-	-	-	-	-	Lipids and lipid-like molecules	Prenol lipids	Terpene glycosides	1.5491	2.1251	2.0131	1.7046	1.9833	1.452	1.6213	1.6154	1.6757	1.6581	1.7613	1.9913	1.5072	2.0172	1.8494	1.8336	1.5483	1.6545	2.2829	1.9118	1.792	1.7522	1.7696	1.7865
neg_5720	Alkhanin	metab_10032	-	HMDB0036202	245.117	neg	M-H2O-H	C15H20O4	4.9867	0.0606	-	70.7	-4.39179	71327-31-6	-	-	-	-	-	Lipids and lipid-like molecules	Prenol lipids	Terpene lactones	1.8724	1.5526	1.4456	1.811	1.9802	2.0576	2.0424	2.1293	2.2424	2.0305	1.9091	1.4123	1.7573	2.0254	2.0146	1.8358	1.7199	1.8377	1.9542	2.1086	1.9846	2.0329	1.8272	1.7491
neg_5721	Phytolaccoside F	metab_10033	-	HMDB0040880	937.471	neg	M-H2O-H	C48H76O19	4.9968	0.0063	-	55.5	-9.75946	65497-08-7	-	-	-	-	-	Lipids and lipid-like molecules	Prenol lipids	Triterpenoids	4.3757	4.611	4.4127	4.5707	4.3528	4.3715	4.3513	4.2746	4.1965	4.3314	4.4837	4.7488	4.5748	4.4327	4.4009	4.4307	4.6301	4.354	4.2838	4.4385	4.4696	4.3969	4.4113	4.4416
neg_5746	Neogitogenin 3-[glucosyl-(1->2)-glucosyl-(1->4)-galactoside]	metab_10055	-	HMDB0041134	953.451	neg	M+Cl	C45H74O19	5.0775	0.0174	-	56.6	-1.44642	-	-	-	-	-	-	Lipids and lipid-like molecules	Steroids and steroid derivatives	Steroidal glycosides	2.407	2.9831	2.7143	2.8885	2.5566	2.8177	2.8106	2.7202	2.7478	2.6137	2.4416	2.8856	2.8467	2.4984	2.767	3.0848	2.6233	2.5171	3.2116	3.0351	2.7808	2.729	2.7137	2.8361
neg_5759	4-Coumaroylputrescine	metab_10067	-	HMDB0033461	513.27	neg	2M+FA-H	C13H18N2O2	5.131	0.0003	-	52.6	-4.1639	34136-53-3	-	-	-	-	-	Phenylpropanoids and polyketides	Cinnamic acids and derivatives	Hydroxycinnamic acids and derivatives	5.3014	5.1974	5.1697	5.3996	5.2495	5.4191	5.3818	5.3986	5.4096	5.3619	5.3301	5.3095	5.3337	5.2042	5.3598	5.3829	5.5017	5.3793	5.378	5.3924	5.3511	5.3511	5.353	5.3488
neg_5761	17-HDoHE	metab_10069	-	HMDB0010213	365.208	neg	M+Na-2H	C22H32O3	5.131	0.0316	-	77.2	-4.54288	90780-52-2	-	-	-	-	-	Lipids and lipid-like molecules	Fatty Acyls	Fatty acids and conjugates	1.9659	2.0147	2.3536	1.9371	1.8774	1.8588	1.9127	1.9282	1.9591	1.8392	2.2248	1.9666	1.7894	1.9092	1.9268	1.7316	2.1112	2.166	1.9093	1.7864	1.9832	1.8709	1.8844	1.8183
neg_5825	CDP-DG(18:2(9Z,11Z)/a-15:0)	metab_10124	-	HMDB0116048	984.473	neg	M+Na-2H	C45H79N3O15P2	5.2823	0.0053	-	53.2	-0.716971	-	-	-	-	-	-	-	-	-	4.2894	4.5606	4.3332	4.3397	4.1381	3.9436	4.1789	4.0913	3.9598	4.0565	4.3151	4.5665	4.3756	4.3387	4.2255	4.2159	4.4015	4.1802	4.2987	4.1434	4.2306	4.2856	4.2857	4.2625
neg_5830	Mangalkanyl glucoside	metab_10129	-	HMDB0036015	367.248	neg	M-H2O-H	C21H38O6	5.2925	0.0081	-	50.4	-3.70662	259144-63-3	-	-	-	-	-	Organic oxygen compounds	Organooxygen compounds	Carbohydrates and carbohydrate conjugates	2.9887	2.9141	3.0716	3.1386	3.0764	3.0963	3.1179	3.0822	3.1954	3.1576	3.2549	3.139	2.9085	2.9656	3.0185	2.886	3.0658	3.0831	2.9587	2.9378	3.0071	3.0084	3.0671	3.0379
neg_6049	13,14-dihydro-15-keto-PGD2	metab_10308	-	HMDB0060042;LMFA03010022	351.216	neg	M-H	C20H32O5	5.9284	0.0065	60.3	-	-4.06204	-	-	-	-	-	-	Lipids and lipid-like molecules	Fatty Acyls	Eicosanoids	3.0631	3.0056	3.1949	3.3206	3.084	3.054	3.0327	3.023	3.0863	3.0896	3.283	3.1012	3.0016	3.0665	3.033	2.943	3.0932	3.0981	2.9998	2.9445	3.0477	3.0632	3.058	3.1004
neg_6338	DG(15:0/22:6(4Z,7Z,10Z,13Z,16Z,19Z)/0:0)	metab_10566	-	HMDB0007092	663.444	neg	M+K-2H	C40H66O5	6.6391	0.0074	-	60.8	6.76469	-	-	-	-	-	-	Lipids and lipid-like molecules	Glycerolipids	Diradylglycerols	2.5188	2.4976	2.6062	2.7771	2.5532	2.6157	2.6839	2.6197	2.8698	2.6028	2.545	2.6374	2.6352	2.4283	2.466	2.4016	2.5608	2.6769	2.5027	2.4964	2.5738	2.5983	2.5925	2.5496
neg_6402	Beta-Cortolone	metab_10623	C05481	HMDB0013221	777.476	neg	2M+FA-H	C21H34O5	6.7822	0.0142	-	68.7	-5.07892	-	-	-	map00140	Metabolism	Lipid metabolism	Lipids and lipid-like molecules	Steroids and steroid derivatives	Hydroxysteroids	2.3744	2.5355	2.5385	2.4362	2.7336	2.4545	2.2383	2.4498	2.4392	2.3957	2.5417	2.1246	2.3169	2.4323	2.2665	2.6349	2.3858	2.5432	2.5039	2.4105	2.4545	2.5123	2.4809	2.5499
neg_6417	Hovenidulcigenin A	metab_10637	-	HMDB0041027	589.336	neg	M+FA-H	C32H48O7	6.8151	0.0255	-	80.7	-3.3	171499-81-3	-	-	-	-	-	Lipids and lipid-like molecules	Prenol lipids	Terpene lactones	2.1601	2.3029	2.2385	2.368	2.2518	1.9033	1.7617	1.5578	1.9022	1.8013	2.1869	2.2875	2.2793	2.2893	2.2074	2.0655	2.1188	2.0952	2.2296	2.0009	2.1129	2.0683	2.2012	2.1885
neg_6505	(3b,4b,11b,14b)-11-Ethoxy-3,4-epoxy-14-hydroxy-12-cyathen-15-al 14-xyloside	metab_10725	-	HMDB0034617	493.279	neg	M-H	C27H42O8	7.034	0.0101	-	65.8	-2.57896	178120-49-5	-	-	-	-	-	Lipids and lipid-like molecules	Prenol lipids	Diterpenoids	2.7082	2.5937	2.5862	3.1785	2.3546	2.5391	2.4582	2.3639	2.4413	2.3765	2.4069	2.5131	2.6566	2.5888	2.627	2.3842	2.3296	2.4627	2.4564	2.4245	2.5043	2.5734	2.5475	2.5585
neg_6510	MG(0:0/18:1(11Z)/0:0)	metab_10730	-	HMDB0011536	377.264	neg	M+Na-2H	C21H40O4	7.034	0.0278	-	55.1	-8.14926	-	-	-	-	-	-	Lipids and lipid-like molecules	Glycerolipids	Monoradylglycerols	1.366	1.2225	1.5999	1.5414	0.9904	1.6605	1.7397	1.8642	1.5453	1.8303	1.6959	1.1717	1.6787	1.3398	1.6067	1.3262	0.7914	1.0327	1.5218	0.778	1.4878	1.4325	1.5406	1.4523
neg_6527	Beta-Micropteroxanthin	metab_10747	-	HMDB0038505	417.281	neg	M+Na-2H	C27H40O2	7.0666	0.0149	-	56.8	8.27974	148031-80-5	-	-	-	-	-	Lipids and lipid-like molecules	Prenol lipids	Sesterterpenoids	1.7963	1.9356	1.9225	2.0306	1.9319	1.8761	1.8424	1.8421	1.904	1.763	1.9963	2.4287	1.6776	2.0257	1.8675	1.9702	1.7733	2.2351	1.908	2.0701	1.9325	1.8735	1.9154	1.951
neg_6639	PE(22:6(4Z,7Z,10Z,13Z,16Z,19Z)/P-18:1(11Z))	metab_10852	-	HMDB0009710	810.485	neg	M+K-2H	C45H76NO7P	7.28	0.0062	-	80.7	0.725121	-	-	-	-	-	-	Lipids and lipid-like molecules	Glycerophospholipids	Glycerophosphoethanolamines	1.8657	1.6145	2.1903	2.364	2.4347	2.2133	2.1146	2.1375	2.2225	2.1327	2.2753	2.3827	2.2696	2.2827	2.1006	2.1613	2.2024	2.3643	2.3196	2.2226	2.3092	2.2772	2.3057	2.2819
neg_6757	Dihydropanaxacol	metab_10967	-	LMFA05000651;HMDB0032675	605.404	neg	2M+FA-H	C17H28O3	7.5095	0.0261	-	73.1	-2.75794	113122-25-1	-	-	-	-	-	Lipids and lipid-like molecules	Fatty Acyls	Fatty alcohols	1.9976	2.308	2.2867	2.1649	2.1067	2.231	2.2175	2.2141	1.9892	2.1656	2.4702	2.3007	2.0922	2.2177	2.0907	2.3649	2.3138	2.2295	2.3819	2.3242	2.3875	2.3311	2.2472	2.2442
neg_7047	Lycopersiconolide	metab_11229	-	HMDB0033677	407.243	neg	M+FA-H	C22H34O4	8.1048	0.0153	-	64.8	-2.19462	110612-29-8	-	-	-	-	-	Lipids and lipid-like molecules	Steroids and steroid derivatives	Steroid lactones	2.4797	2.5784	2.5602	2.3095	2.533	2.3484	2.38	2.5242	2.487	2.3503	2.4131	2.4272	2.4551	2.566	2.4416	2.5366	2.5185	2.5543	2.6295	2.2754	2.4206	2.4992	2.5076	2.4383
neg_7117	PE(18:1(11Z)/P-18:1(11Z))	metab_11278	-	HMDB0009050	748.52	neg	M+Na-2H	C41H78NO7P	8.2958	0.027	-	70.1	-8.36274	-	-	-	-	-	-	Lipids and lipid-like molecules	Glycerophospholipids	Glycerophosphoethanolamines	2.4429	2.3045	2.4246	2.3506	2.2876	2.471	2.225	2.456	2.3602	2.3757	2.5365	2.2712	2.431	2.5309	2.5155	2.2693	2.1577	2.2034	2.1674	2.5202	2.3989	2.4641	2.4168	2.57
neg_7136	PS(18:0/18:2(9Z,12Z))	metab_11293	-	LMGP03010031;HMDB0012380	768.513	neg	M-H2O-H	C42H78NO10P	8.328	0.0147	-	81.8	-6.74054	-	-	-	-	-	-	Lipids and lipid-like molecules	Glycerophospholipids	Glycerophosphoserines	3.2805	3.0204	3.0393	3.1287	3.4399	3.1739	3.2172	3.3074	3.0603	3.2598	3.2733	3.079	3.1782	3.314	3.266	3.215	3.2033	3.2015	3.2258	3.3002	3.1492	3.2207	3.2349	3.2814
neg_7219	3,5-Dihydroxyergosta-7,22-dien-6-one	metab_11366	-	HMDB0031953	473.324	neg	M+FA-H	C28H44O3	8.4788	0.0182	-	55	-7.66075	-	-	-	-	-	-	Lipids and lipid-like molecules	Steroids and steroid derivatives	Ergostane steroids	2.1593	1.8121	1.5439	2.1454	2.5035	2.3941	2.3955	2.5409	2.4965	2.2363	2.7564	2.3328	2.1673	2.2958	2.5436	2.8445	2.5749	2.7023	2.6648	2.2579	2.4667	2.3959	2.3434	2.3985
neg_7282	Tangeraxanthin	metab_11423	-	HMDB0039015	465.319	neg	M-H2O-H	C34H44O2	8.6824	0.0384	-	60.6	5.88186	-	-	-	-	-	-	Lipids and lipid-like molecules	Prenol lipids	Triterpenoids	2.1584	2.181	2.094	1.9694	2.2828	2.0371	2.0431	1.9795	2.1852	1.9871	2.0019	2.386	2.0243	2.1862	2.2991	2.4827	2.3053	2.3536	2.5585	2.1998	2.3527	2.1709	2.1272	2.2427
neg_7459	LysoSM(d18:0)	metab_11593	-	HMDB0012082	487.324	neg	M+Na-2H	C23H51N2O5P	8.9968	0.0022	-	57.9	-8.18123	-	-	-	-	-	-	Lipids and lipid-like molecules	Sphingolipids	Phosphosphingolipids	2.9874	3.0383	3.0914	2.8271	3.0587	2.9375	2.9476	2.9926	3.0552	2.831	2.9479	2.9638	2.8818	2.8589	2.9308	3.175	3.113	2.9843	3.0821	2.598	3.0175	3.0268	3.0199	3.008
neg_7485	(3beta,5alpha,6alpha,7alpha,22E,24R)-5,6-Epoxyergosta-8,14,22-triene-3,7-diol	metab_11618	-	HMDB0036304	471.31	neg	M+FA-H	C28H42O3	9.0623	0.0044	-	58.8	-3.85527	276864-98-3	-	-	-	-	-	Lipids and lipid-like molecules	Steroids and steroid derivatives	Ergostane steroids	2.9684	3.046	3.1116	3.0678	2.9773	2.9148	2.8661	2.9422	3.0992	2.8775	3.2216	3.0782	3.0938	2.9186	3.0176	3.1561	3.0825	3.1223	3.1565	2.7751	3.0528	3.0472	3.025	3.0222
neg_7773	SM(d18:0/22:3(10Z,13Z,16Z))	metab_11903	C00550	HMDB0013468	817.562	neg	M+K-2H	C45H85N2O6P	9.6262	0.0092	-	63.9	-1.13788	-	Lipids	Phospholipids	map00600;map01100;map04071	Metabolism;Metabolism;Environmental Information Processing	Lipid metabolism;Global and overview maps;Signal transduction	Lipids and lipid-like molecules	Sphingolipids	Phosphosphingolipids	3.2281	3.1462	3.1421	3.1176	3.1098	3.1886	3.1534	3.1694	3.1256	3.057	3.112	2.9932	3.0012	3.1595	3.1151	3.1018	3.0967	3.1194	3.0178	3.0707	3.0663	3.0073	3.023	2.9916
neg_7957	MG(0:0/22:2(13Z,16Z)/0:0)	metab_12084	-	HMDB0011553	455.337	neg	M+FA-H	C25H46O4	10.027	0.004	-	50.4	-2.61579	-	-	-	-	-	-	Lipids and lipid-like molecules	Glycerolipids	Monoradylglycerols	2.4285	2.4148	2.4087	2.3864	2.5195	2.4566	2.4914	2.4813	2.4791	2.4643	2.6393	2.5399	2.3921	2.3933	2.5094	2.5252	2.3669	2.4135	2.377	2.4045	2.4713	2.4616	2.4668	2.4451
neg_8075	Soyacerebroside I	metab_12196	-	HMDB0032677	748.515	neg	M+Cl	C40H75NO9	10.3453	0.003	-	63.6	2.63185	114297-20-0	-	-	-	-	-	Lipids and lipid-like molecules	Sphingolipids	Glycosphingolipids	5.3458	5.3556	5.4254	5.4423	5.3855	5.3443	5.3317	5.2973	5.337	5.3177	5.3713	5.3809	5.4505	5.3795	5.4295	5.3177	5.339	5.2592	5.3457	5.3234	5.3514	5.3518	5.3459	5.3858
neg_8207	PS(20:5(5Z,8Z,11Z,14Z,17Z)/24:0)	metab_12325	-	HMDB0112705	928.586	neg	M+Cl	C50H88NO10P	11.3246	0.0112	-	60.4	2.04576	-	-	-	-	-	-	-	-	-	2.6153	2.4871	2.6471	2.6961	2.7589	2.8331	2.9108	2.8464	2.7357	2.8397	2.7509	2.6392	2.9077	2.6763	2.8153	2.7013	2.7183	2.6386	2.7294	2.6399	2.8222	2.7784	2.7509	2.743
neg_8264	Sirolimus	metab_12381	C07909	HMDB0015015;LMPK06000003	934.531	neg	M+Na-2H	C51H79NO13	12.6464	0.0466	-	80.7	0.869708	53123-88-9	-	-	map01052;map04211;map04212	Metabolism;Organismal Systems;Organismal Systems	Metabolism of terpenoids and polyketides;Aging;Aging	Phenylpropanoids and polyketides	Macrolide lactams	-	1.6283	0.9262	1.4076	1.7635	1.6975	2.0252	2.0006	1.7822	1.7804	2.0329	1.5093	1.3551	1.5539	1.8079	1.8023	1.8325	1.6851	1.5936	1.5615	1.7385	1.7761	1.6185	1.7243	1.5825
neg_8271	Salicylic acid	metab_12388	C00805;C07588	HMDB0001895	137.024	neg	M-H	C7H6O3	12.9294	0.0128	78.5	-	-3.87838	69-72-7	-	-	-	-	-	Benzenoids	Benzene and substituted derivatives	Benzoic acids and derivatives	2.7859	2.8034	2.8777	2.9308	2.8994	2.85	2.7812	2.8379	2.7942	2.8109	2.8883	2.9086	2.8846	2.8444	2.94	2.7817	2.8258	2.8471	2.845	2.827	2.848	2.8194	2.9016	2.9072
neg_8568	DG(20:1(11Z)/22:6(4Z,7Z,10Z,13Z,16Z,19Z)/0:0)	metab_12679	-	HMDB0007411	739.552	neg	M+FA-H	C45H74O5	13.5028	0.0326	-	76.2	0.840251	-	-	-	-	-	-	Lipids and lipid-like molecules	Glycerolipids	Diradylglycerols	1.6979	1.1201	1.5443	1.288	2.128	1.7138	1.4777	1.6532	1.544	1.1751	1.396	1.3137	1.1832	1.5001	1.4169	1.619	1.6398	1.8113	1.8821	2.0008	1.5166	1.6116	1.4868	1.4947
neg_8575	Trigoneoside XIb	metab_12686	-	HMDB0036485	941.447	neg	M+Cl	C44H74O19	13.3538	0.0125	-	52.1	-5.28166	290347-58-9	-	-	-	-	-	Lipids and lipid-like molecules	Steroids and steroid derivatives	Steroidal glycosides	3.015	3.0219	2.9284	2.3452	2.6039	2.3736	2.4872	1.2244	1.4223	2.4023	2.8093	2.3965	3.1346	2.7993	2.4807	2.434	1.2381	2.0133	2.3104	2.0883	2.5281	2.5949	2.6147	2.5769
neg_8613	Sintaxanthin	metab_12724	-	HMDB0035640	475.318	neg	M+FA-H	C31H42O	12.439	0.0241	-	68.5	-9.01271	4586-97-4	-	-	-	-	-	Lipids and lipid-like molecules	Prenol lipids	Triterpenoids	1.0628	1.3319	1.6411	0.668	1.8094	1.2677	1.0225	1.4558	1.3928	0.8655	1.9454	1.4868	1.5743	1.3966	1.8388	1.8631	1.8896	1.8297	1.8736	1.5843	1.715	1.6083	1.6505	1.6312
neg_8621	PA(16:0/15:0)	metab_12732	-	HMDB0114835;LMGP10010912	633.449	neg	M-H	C34H67O8P	12.2308	0.0273	-	53.7	-1.08663	-	-	-	-	-	-	-	-	-	1.7412	1.8205	1.359	1.4357	1.701	1.4958	1.4093	1.143	1.5874	1.0957	1.3881	1.6203	0.6278	1.6586	1.575	1.5296	1.3456	1.6548	1.2618	1.6273	1.4949	1.4344	1.3874	1.4617
neg_8626	FAHFA(16:0/9-O-16:0)	metab_12737	-	LMFA07011069;HMDB0112110	509.456	neg	M-H	C32H62O4	12.1516	0.044	-	52.5	-3.62569	1636134-70-7	-	-	-	-	-	-	-	-	1.6102	1.5979	1.4674	1.3445	1.7315	1.5856	1.6283	1.6461	1.6188	1.2597	1.6634	1.6032	1.5317	1.6411	1.4468	1.6942	1.6822	1.8093	1.6383	1.493	1.6272	1.5735	1.457	1.4882
neg_8687	Cholesterol glucuronide	metab_12797	C03033	LMST05010043;HMDB0010330	543.368	neg	M-H2O-H	C33H54O7	11.3873	0.0125	-	90.1	-2.08386	17435-78-8	-	-	map00040;map01100;map04976	Metabolism;Metabolism;Organismal Systems	Carbohydrate metabolism;Global and overview maps;Digestive system	Lipids and lipid-like molecules	Steroids and steroid derivatives	Steroidal glycosides	1.9592	1.8552	1.9463	1.6771	2.1171	1.9509	1.9291	1.9942	1.9635	1.7136	1.9165	1.9236	1.6105	1.8784	1.8046	2.1006	2.0363	2.173	2.0318	1.8702	1.9255	1.9888	1.9367	1.962
neg_8725	PG(18:0/22:5(7Z,10Z,13Z,16Z,19Z))	metab_12835	-	HMDB0010613	861.51	neg	M+K-2H	C46H81O10P	11.124	0.0359	-	53	5.67631	-	-	-	-	-	-	Lipids and lipid-like molecules	Glycerophospholipids	Glycerophosphoglycerols	2.9257	2.8576	2.9147	2.4326	2.5332	2.415	2.1901	2.41	2.4922	2.2823	2.5293	2.5977	2.5651	2.78	2.61	2.5491	2.514	2.5146	2.4532	2.2995	1.904	2.0309	2.0729	2.0893
neg_8798	PA(18:2(9Z,12Z)/18:4(6Z,9Z,12Z,15Z))	metab_12908	-	LMGP10010351;HMDB0114957	737.441	neg	M+FA-H	C39H65O8P	10.7765	0.0171	-	51.8	1.52821	-	-	-	-	-	-	-	-	-	2.3939	2.5406	2.4961	2.2763	1.6538	2.0707	1.5706	1.2416	1.9309	1.3486	1.9666	2.2023	1.247	2.2973	1.8607	1.88	1.5591	2.0023	1.1318	1.9729	2.0105	2.0037	2.0884	2.0588
neg_8961	Montecristin	metab_13057	-	HMDB0029795	595.471	neg	M+Na-2H	C37H66O4	10.2002	0.0159	-	64.4	0.880842	185336-15-6	-	-	-	-	-	Lipids and lipid-like molecules	Fatty Acyls	Fatty alcohols	1.4006	1.4264	1.7658	2.0164	1.6524	2.038	2.2361	2.257	2.0691	2.245	1.9968	1.8497	2.013	1.6094	2.0962	1.9814	1.9413	1.8548	2.1198	1.9319	2.0453	1.9621	1.9916	1.9746
neg_9123	Mosinone A	metab_13215	-	HMDB0031228	619.457	neg	M-H	C37H64O7	9.9192	0.0395	-	64.3	-1.04993	191800-47-2	-	-	-	-	-	Lipids and lipid-like molecules	Fatty Acyls	Fatty alcohols	2.1856	2.2008	2.3482	2.4148	2.1523	2.5232	2.4916	2.5367	2.3712	2.3349	2.2973	2.3359	2.3261	2.3474	2.3102	2.2402	2.4132	2.3384	2.3625	2.2398	2.5095	2.2643	2.3123	2.3296
neg_9216	PG(a-13:0/i-22:0)	metab_13305	-	HMDB0116652	745.538	neg	M-H2O-H	C41H81O10P	9.7999	0.0135	-	60	-0.913435	-	-	-	-	-	-	-	-	-	2.4217	2.5672	2.43	2.4038	2.4005	2.5279	2.6823	2.4375	2.4461	2.5542	2.4433	2.4226	2.552	2.4229	2.5093	2.4767	2.4963	2.4413	2.4723	2.6145	2.4262	2.4626	2.3784	2.4542
neg_9328	Tridecanoylglycine	metab_13415	-	HMDB0013317	587.427	neg	2M+FA-H	C15H29NO3	9.6594	0.0339	-	76.6	-1.52641	-	-	-	-	-	-	Organic acids and derivatives	Carboxylic acids and derivatives	Amino acids, peptides, and analogues	1.5835	1.7125	1.8699	1.5963	1.723	1.9412	1.9505	1.8955	1.8072	1.6366	1.9722	1.7325	1.9811	1.7219	2.1753	1.9441	2.1031	2.0471	2.2046	1.7096	2.0333	1.9052	1.9477	1.8544
neg_9715	Beta-Sitosterol 3-O-beta-D-galactopyranoside	metab_13795	-	HMDB0033949;LMST01040251	613.389	neg	M+K-2H	C35H60O6	9.2131	0.0082	-	82.9	3.06589	55057-29-9	-	-	-	-	-	Lipids and lipid-like molecules	Steroids and steroid derivatives	Stigmastanes and derivatives	2.7715	2.7062	2.8334	2.7495	2.7853	2.493	2.5638	2.5347	2.784	2.4618	2.6736	2.8384	2.6435	2.6767	2.6782	2.8355	2.7744	2.8657	2.9374	2.5698	2.7257	2.766	2.7882	2.7537
neg_9848	16-Acetylpriverogenin A	metab_13926	-	HMDB0034529	559.363	neg	M+FA-H	C32H50O5	9.0838	0.0109	-	81.2	-2.79348	26339-85-5	-	-	-	-	-	Lipids and lipid-like molecules	Prenol lipids	Triterpenoids	2.8233	2.8261	2.7888	2.769	2.8951	2.9569	2.4381	2.6431	2.7568	2.5533	2.736	2.7157	2.6387	2.7407	2.6468	2.779	2.8365	2.8279	2.846	2.5881	2.7819	2.7214	2.7924	2.7356
neg_9995	Latanoprost	metab_14066	-	HMDB0014792	909.573	neg	2M+FA-H	C26H40O5	8.9426	0.007	-	84.5	-0.848924	130209-82-4	-	-	-	-	-	Lipids and lipid-like molecules	Fatty Acyls	Eicosanoids	3.2252	3.144	3.2055	2.9526	3.208	3.2207	3.1257	3.1111	3.0858	3.1083	3.1565	3.0566	2.9156	3.245	3.1489	3.1646	3.2028	3.2629	2.9637	3.2785	3.1952	3.1814	3.1885	3.1384
neg_10180	Tetracosapentaenoic acid (24:5n-3)	metab_14230	-	HMDB0006323	403.285	neg	M+FA-H	C24H38O2	8.736	0.0246	-	53.3	-0.87483	-	-	-	-	-	-	Lipids and lipid-like molecules	Fatty Acyls	Fatty acids and conjugates	1.7644	1.8529	1.9638	1.7569	1.3569	1.888	2.2527	2.1953	1.8534	1.9741	2.2747	1.8289	1.9874	1.9517	2.0496	1.8176	1.1721	1.3563	1.7475	1.6929	1.9537	1.8399	1.9474	1.9462
neg_10219	PA(8:0/18:0)	metab_14268	-	HMDB0115489	545.364	neg	M-H2O-H	C29H57O8P	8.7144	0.0198	-	60.9	4.20839	-	-	-	-	-	-	-	-	-	1.9796	1.9131	1.8379	1.8438	1.816	1.9555	1.9235	1.9019	1.9099	1.8144	1.9023	1.9593	1.6561	1.9331	2.0498	1.9318	1.9587	2.089	1.9179	1.7748	2.0438	1.9817	1.9345	1.9712
neg_10245	Hexadecyl ferulate	metab_14294	-	HMDB0039317	463.305	neg	M+FA-H	C26H42O4	8.7041	0.0138	-	71.9	-3.98928	158306-36-6	-	-	-	-	-	Phenylpropanoids and polyketides	Cinnamic acids and derivatives	Hydroxycinnamic acids and derivatives	2.4006	2.3583	2.4715	2.4361	2.4513	2.5109	2.4934	2.5477	2.5625	2.4916	2.5618	2.5922	2.5291	2.5037	2.6149	2.6473	2.5051	2.6144	2.6743	2.4671	2.532	2.5865	2.622	2.545
neg_10389	Neoporrigenin B	metab_14435	-	HMDB0032680	445.292	neg	M-H	C27H42O5	8.5843	0.0101	-	59.1	-8.06006	196607-74-6	-	-	-	-	-	Lipids and lipid-like molecules	Steroids and steroid derivatives	Steroidal glycosides	3.0246	2.976	2.9197	3.0111	3.0123	3.0999	3.0779	3.132	3.0964	3.0729	3.1102	3.0317	3.0165	3.0629	3.0428	3.0965	3.0407	3.1086	3.1522	2.9851	3.0119	3.0376	3.0782	3.0879
neg_10422	2-hydroxyhexadecanoic acid	metab_14462	-	HMDB0031057	271.227	neg	M-H	C16H32O3	8.4788	0.0028	55.5	-	-3.12192	16452-51-0	-	-	-	-	-	Lipids and lipid-like molecules	Fatty Acyls	Fatty acids and conjugates	5.0693	5.1164	5.2145	5.2191	5.1072	5.1304	5.1831	5.1618	5.1412	5.2096	5.1967	5.1366	5.3057	5.1331	5.1634	5.1741	5.1802	5.0775	5.1235	5.0522	5.1584	5.1234	5.1304	5.1499
neg_10457	Ganodermanondiol	metab_14486	-	HMDB0033020	491.332	neg	M+Cl	C30H48O3	8.4365	0.0382	-	63.7	4.16912	-	-	-	-	-	-	Lipids and lipid-like molecules	Prenol lipids	Triterpenoids	0.9886	1.1297	1.4532	1.9624	1.8143	1.2907	1.477	1.7325	1.8457	1.6684	1.9289	1.7663	1.8569	1.0201	2.005	1.9152	2.0102	1.823	2.2492	0.9983	1.7139	1.6688	1.6241	1.8
neg_10507	Tsugaric acid A 21-glucosyl ester	metab_14531	-	HMDB0033425	705.427	neg	M+FA-H	C38H60O9	8.415	0.0052	-	95.4	7.35612	205119-13-7	-	-	-	-	-	Lipids and lipid-like molecules	Prenol lipids	Triterpenoids	2.586	2.4061	2.4361	2.6951	2.5213	2.3909	2.4236	2.4429	2.5844	2.5858	2.5568	2.7327	2.7984	2.5038	2.5687	2.712	2.6398	2.6211	2.6998	2.4798	2.5212	2.5356	2.5499	2.5551
neg_10613	Ascorbyl palmitate	metab_14629	-	LMFA07010788;HMDB0039883	413.252	neg	M-H	C22H38O7	8.3391	0.0309	-	72.6	-6.49902	137-66-6	-	-	-	-	-	Lipids and lipid-like molecules	Fatty Acyls	Fatty acid esters	1.9854	1.6772	1.7599	2.3505	1.8074	1.9263	1.9283	2.1292	1.9156	2.179	2.2013	2.2625	2.3118	1.8931	1.9559	2.0332	2.0553	2.1237	2.0446	1.5389	2.0843	2.0489	1.9545	2.1262
neg_10614	PE-NMe2(14:1(9Z)/15:0)	metab_14630	-	HMDB0113840	656.46	neg	M-H2O-H	C36H70NO8P	8.3391	0.0147	-	98.1	-9.63786	-	-	-	-	-	-	-	-	-	2.6623	2.391	2.4483	3.0322	2.8624	2.8185	2.8915	2.9588	2.6769	2.9751	2.9922	2.9977	2.8949	2.6728	2.8998	2.8214	2.8716	2.8967	2.8455	2.7383	2.8237	2.8227	2.846	2.9253
neg_10617	(25S)-26-Hydroxy-24-methylenecycloartan-3-one	metab_14633	-	HMDB0034555	499.377	neg	M+FA-H	C31H50O2	8.3391	0.0059	-	81.1	-4.24358	232266-06-7	-	-	-	-	-	Lipids and lipid-like molecules	Steroids and steroid derivatives	Cycloartanols and derivatives	2.2824	2.256	2.2906	2.2712	2.5434	2.7308	2.6132	2.8226	2.3493	2.7083	2.6163	2.2091	2.4365	2.5356	2.5528	2.502	2.3473	2.3432	2.4395	2.7131	2.53	2.5648	2.5276	2.5333
neg_10668	7-Ketodeoxycholic acid	metab_14677	-	HMDB0000391	811.541	neg	2M-H	C24H38O5	8.2843	0.0282	-	64.7	5.23972	911-40-0	-	-	-	-	-	Lipids and lipid-like molecules	Steroids and steroid derivatives	Bile acids, alcohols and derivatives	2.572	2.31	2.4524	2.499	2.5848	2.5262	2.7626	2.5807	2.4133	2.6682	2.6438	2.4707	2.5864	2.5256	2.5847	2.3759	2.5518	2.3684	2.6063	2.7222	2.573	2.6268	2.4946	2.6941
neg_10910	TetraHCA	metab_14873	-	HMDB0062534	487.302	neg	M+Na-2H	C27H46O6	7.9687	0.004	-	57.2	-4.03512	-	-	-	-	-	-	-	-	-	2.4379	2.6599	2.9253	2.5705	2.7318	2.6884	2.6063	2.5864	2.7874	2.6702	2.6981	2.9702	2.7273	2.5998	2.7607	2.8769	2.7329	2.7468	2.7662	2.5805	2.7542	2.7711	2.7411	2.761
neg_10944	2-[4,6-Bis(2,4-dimethylphenyl)-1,3,5-triazin-2-yl]-5-(octyloxy)phenol	metab_14907	-	HMDB0037802	508.293	neg	M-H	C33H39N3O2	7.925	0.0451	-	79.3	-8.41201	2725-22-6	-	-	-	-	-	Benzenoids	Benzene and substituted derivatives	Phenol ethers	1.8419	2.0323	1.755	1.8997	1.6844	1.678	1.45	1.5535	1.8536	1.8964	1.8403	1.6991	2.018	1.8429	2.0033	1.7575	1.6122	1.6794	1.9207	1.5563	1.7749	2.0061	1.8411	1.8603
neg_10973	PS(16:0/22:6(4Z,7Z,10Z,13Z,16Z,19Z))	metab_14936	-	HMDB0012362;LMGP03010043	806.506	neg	M-H	C44H74NO10P	7.903	0.0032	-	82.2	9.97353	-	-	-	-	-	-	Lipids and lipid-like molecules	Glycerophospholipids	Glycerophosphoserines	3.3471	3.3081	3.3346	3.2611	3.5319	3.465	3.4567	3.5059	3.3347	3.4223	3.3948	3.1756	3.2456	3.4797	3.3911	3.3337	3.3295	3.3706	3.3827	3.4393	3.4069	3.3876	3.3768	3.3888
neg_10987	7alpha-hydroxy-3-oxochol-4-en-24-oic Acid	metab_14950	-	HMDB0062744;LMST04010239	821.528	neg	2M+FA-H	C24H36O4	7.8813	0.0046	-	92	8.88793	14772-95-3	-	-	-	-	-	Lipids and lipid-like molecules	Steroids and steroid derivatives	Bile acids, alcohols and derivatives	2.9993	2.9155	2.9705	2.9882	3.282	3.1709	3.137	3.243	3.0989	3.1406	3.129	2.9275	2.9825	3.1868	3.0682	3.0293	3.0923	3.1106	3.1026	3.1235	3.1173	3.1227	3.0915	3.0924
neg_10989	Sphingosine	metab_14952	C00319	HMDB0000252;LMSP01010001	344.279	neg	M+FA-H	C18H37NO2	7.8813	0.0232	-	83.1	-4.7581	123-78-4	-	-	map00600;map01100;map04071;map04210	Metabolism;Metabolism;Environmental Information Processing;Cellular Processes	Lipid metabolism;Global and overview maps;Signal transduction;Cell growth and death	Organic nitrogen compounds	Organonitrogen compounds	Amines	2.2441	2.1967	2.3946	2.219	2.0855	1.3578	1.7006	1.1813	1.2431	1.1651	2.4725	2.2425	2.4988	2.1724	2.4338	2.2336	2.2234	2.1556	2.1561	2.1429	2.2041	2.2086	2.0841	2.1795
neg_11190	3-Oxohexadecanoic acid	metab_15141	-	HMDB0010733	315.216	neg	M+FA-H	C16H30O3	7.6295	0.0212	-	53.5	-6.3322	-	-	-	-	-	-	Lipids and lipid-like molecules	Fatty Acyls	Fatty acids and conjugates	1.6869	2.0546	1.7362	1.534	2.2761	2.2231	2.1911	2.4972	1.9951	2.305	1.6063	1.9404	1.7235	2.1466	2.2777	2.0469	2.165	2.4253	2.2592	2.2989	2.0485	2.1615	2.0582	2.0842
neg_11257	1-Stearoylglycerophosphocholine	metab_15207	-	HMDB0094688	561.323	neg	M+K-2H	C26H55NO7P	7.5754	0.0208	-	52.9	5.19542	-	-	-	-	-	-	Lipids and lipid-like molecules	Glycerophospholipids	-	1.9031	1.8676	1.6454	1.5668	1.3981	1.6867	1.3914	1.0574	1.7907	1.8173	1.488	1.7162	1.6594	1.7955	1.6494	1.5174	1.3655	1.3699	1.5821	1.4748	1.7246	1.6912	1.7912	1.7424
neg_11325	Tricosanoylglycine	metab_15275	-	HMDB0013314	448.322	neg	M+K-2H	C25H49NO3	7.488	0.0769	-	80.9	6.43787	-	-	-	-	-	-	Organic acids and derivatives	Carboxylic acids and derivatives	Amino acids, peptides, and analogues	1.1371	1.6877	1.9773	1.4909	1.2414	1.5	1.6559	1.3629	1.6417	1.171	1.7559	1.3553	1.7752	0.6494	1.4853	0.6152	0.6237	0.7743	1.1204	0.6177	1.3022	1.434	1.5816	1.5662
neg_11382	Liquoric acid	metab_15330	-	HMDB0034512	519.293	neg	M+Cl	C30H44O5	7.4329	0.0128	-	74	9.24609	-	-	-	-	-	-	Lipids and lipid-like molecules	Prenol lipids	Triterpenoids	2.2192	2.4449	2.4693	2.4869	2.1487	2.1613	2.2263	2.0946	2.4419	2.4338	2.3917	2.5192	2.6045	2.3696	2.4771	1.3898	2.2714	2.2315	2.4183	2.2173	2.2931	2.3421	2.3688	2.3058
neg_11464	Cavipetin D	metab_15410	-	HMDB0030365	881.542	neg	2M+FA-H	C25H38O5	7.3354	0.0071	-	98.8	0.216422	128530-04-1	-	-	-	-	-	Lipids and lipid-like molecules	Prenol lipids	Diterpenoids	2.6062	2.4602	2.5072	2.8292	3.1778	2.9022	2.9559	2.9463	2.5661	2.8992	2.7393	2.7725	2.7382	2.8809	2.7134	2.8102	2.9933	3.0371	2.9548	3.0209	2.9035	2.894	2.8573	2.8594
neg_11511	PA(16:1(9Z)/18:3(6Z,9Z,12Z))	metab_15456	-	HMDB0114857;LMGP10010210	713.434	neg	M+FA-H	C37H65O8P	7.2915	0.0028	-	66	-8.29844	-	-	-	-	-	-	-	-	-	3.0563	2.9888	3.1491	3.2252	3.1393	3.1685	3.2472	3.1363	3.1788	3.2452	3.1712	3.1607	3.249	3.0945	3.066	2.9287	3.1422	3.1666	3.1937	3.0492	3.1385	3.1353	3.1311	3.1542
neg_11561	PC(DiMe(11,3)/DiMe(9,3))	metab_15501	-	HMDB0061393	875.508	neg	M+K-2H	C46H81NO10P+	7.2477	0.0139	-	57.3	-0.361644	-	-	-	-	-	-	Lipids and lipid-like molecules	Glycerophospholipids	Glycerophosphocholines	2.4833	2.4757	2.6328	2.7147	2.9274	2.5948	2.6099	2.6226	2.6649	2.6129	2.6983	2.556	2.595	2.6918	2.5462	2.5309	2.7064	2.7799	2.6831	2.657	2.6968	2.6861	2.6767	2.7719
neg_11692	Gingerglycolipid A	metab_15627	-	HMDB0041093	721.367	neg	M+FA-H	C33H56O14	7.0884	0.002	-	63.4	2.51166	145937-22-0	-	-	-	-	-	Lipids and lipid-like molecules	Glycerolipids	Glycosylglycerols	4.1222	4.0856	4.4482	3.2216	3.0016	2.8162	2.2258	2.967	4.1698	2.3176	3.4366	2.703	3.3239	3.9459	3.3255	2.8709	2.7574	3.1973	2.4767	2.7619	3.6256	3.6296	3.6348	3.6452
neg_11722	Cavipetin E isomer 1	metab_15656	-	HMDB0059922	497.25	neg	M-H2O-H	C29H40O8	7.056	0.0351	-	60.8	-9.27568	-	-	-	-	-	-	Lipids and lipid-like molecules	Prenol lipids	Diterpenoids	2.5955	2.5814	2.3581	2.4835	2.4317	2.4092	2.3604	2.2679	2.5308	2.4775	2.4638	2.5239	2.5379	2.4262	2.4774	2.5845	2.3821	2.5772	2.6882	2.5433	2.4485	2.5602	2.701	2.5458
neg_11772	3,鈥?-鈥婦imethyl-鈥?-鈥媝entyl-2-鈥媐urantridecanoic acid	metab_15704	-	-	415.265	neg	M+K-2H	C24H42O3	7.0227	0.0186	-	61.2	8.84735	-	-	-	-	-	-	-	-	-	2.2377	2.1354	2.1832	2.2694	2.2282	2.2082	2.0642	1.9878	2.1509	2.0526	2.0511	2.4073	2.0264	2.1169	2.0648	1.9317	1.9392	2.3487	2.0616	2.0695	2.1776	2.0919	2.1505	2.1984
neg_11829	PGP(18:0/20:3(5Z,8Z,11Z))	metab_15760	-	HMDB0013510	879.523	neg	M-H	C44H82O13P2	6.9899	0.0036	-	60.3	8.41585	-	-	-	-	-	-	Lipids and lipid-like molecules	Glycerophospholipids	Glycerophosphoglycerophosphates	3.8113	3.8542	3.6953	3.8217	3.9625	3.7395	3.7534	3.7102	3.6542	3.781	3.7229	3.8061	3.7723	3.836	3.7809	3.7018	3.8133	3.7841	3.9388	3.8357	3.7748	3.7913	3.8117	3.8013
neg_11837	PG(18:1(11Z)/22:5(4Z,7Z,10Z,13Z,16Z))	metab_15768	-	HMDB0010627	821.526	neg	M-H	C46H79O10P	6.9784	0.0055	-	83.7	-9.75742	-	-	-	-	-	-	Lipids and lipid-like molecules	Glycerophospholipids	Glycerophosphoglycerols	3.329	3.1035	3.2822	2.835	3.6131	3.3575	3.3077	3.4563	3.2835	3.2046	3.217	2.8054	2.9952	3.4429	3.1813	3.2427	3.2414	3.2594	3.266	3.2297	3.3085	3.2603	3.2701	3.2828
neg_11841	PE(18:1(11Z)/22:6(4Z,7Z,10Z,13Z,16Z,19Z))	metab_15772	-	HMDB0009045	824.507	neg	M+Cl	C45H76NO8P	6.968	0.0049	-	50.7	8.42644	-	-	-	-	-	-	Lipids and lipid-like molecules	Glycerophospholipids	Glycerophosphoethanolamines	3.2038	3.117	3.1792	2.9529	3.3915	3.1551	3.1884	3.2324	3.173	3.0553	3.139	2.9545	2.9824	3.2513	3.0767	3.0604	3.1603	3.1948	3.1108	3.1665	3.1449	3.1356	3.1649	3.1747
neg_11861	PS(20:3(5Z,8Z,11Z)/22:5(4Z,7Z,10Z,13Z,16Z))	metab_15791	-	HMDB0112617	858.531	neg	M-H	C48H78NO10P	6.9349	0.0227	-	50.6	2.56747	-	-	-	-	-	-	-	-	-	2.0876	1.7185	1.9108	1.6326	2.2334	1.904	1.6808	1.9187	1.8749	1.8037	1.8558	1.5901	1.8764	1.9862	1.9002	1.7114	1.9958	2.0276	1.8611	1.7655	1.8773	1.934	1.9056	1.8181
neg_11915	Sterebin G	metab_15844	-	HMDB0035380	375.216	neg	M+Na-2H	C20H34O5	6.8699	0.0368	-	95	3.03947	114437-32-0	-	-	-	-	-	Lipids and lipid-like molecules	Prenol lipids	Diterpenoids	1.878	1.9068	2.3011	2.2442	1.9737	1.7411	1.5549	1.6906	1.1618	1.7987	2.1355	2.0891	1.8947	1.8651	2.0823	2.0561	2.102	2.1324	1.9365	1.7992	1.9087	1.863	1.8946	2.0483
neg_11995	Oxandrolone	metab_15923	C07346	HMDB0014759	305.211	neg	M-H	C19H30O3	6.7936	0.0102	-	55.6	-5.31074	53-39-4	-	-	-	-	-	Lipids and lipid-like molecules	Steroids and steroid derivatives	Steroid lactones	2.3411	2.5016	2.5613	2.5708	2.3568	2.3085	2.2795	2.129	2.1432	2.3143	2.5248	2.2831	2.679	2.4984	2.5788	2.3924	2.3407	2.3037	2.3367	2.3728	2.3974	2.4334	2.3932	2.4519
neg_12092	(17alpha,23S)-17,23-Epoxy-29-hydroxy-27-norlanosta-1,8-diene-3,15,24-trione	metab_16009	-	HMDB0035971	935.563	neg	2M-H	C29H40O5	6.6496	0.0085	-	89.4	-5.29262	-	-	-	-	-	-	Lipids and lipid-like molecules	Steroids and steroid derivatives	Oxosteroids	2.7465	2.2308	2.5416	1.9082	3.0218	2.5733	2.3531	2.5575	2.6903	2.349	2.2894	1.8539	2.1233	2.661	2.324	2.4865	2.5934	2.6275	2.281	2.3828	2.513	2.5367	2.5049	2.4768
neg_12119	Oleanderolide 3-acetate	metab_16034	-	HMDB0034647	559.362	neg	M+FA-H	C32H50O5	6.6391	0.0206	-	56.6	-4.74021	62498-83-3	-	-	-	-	-	Lipids and lipid-like molecules	Prenol lipids	Triterpenoids	1.8443	1.8	1.9246	0.945	2.3075	2.0462	2.0166	2.0463	1.9185	1.8599	1.7642	1.6518	1.9999	1.9302	1.6971	1.9246	1.8803	1.9891	1.9299	2.0222	2.0223	1.9134	1.9407	1.9699
neg_12139	Azaspiracid 3	metab_16052	-	HMDB0038231	826.472	neg	M-H	C46H69NO12	6.6276	0.0385	-	61.6	-3.60614	265996-93-8	-	-	-	-	-	Organoheterocyclic compounds	Azaspirodecane derivatives	-	1.8312	1.9284	1.7709	1.9948	2.1618	1.8645	1.7031	1.7236	1.713	1.7017	1.5053	1.8444	1.8943	1.5428	1.8104	1.7689	1.8904	2.0067	2.0959	1.5638	1.8788	1.9615	1.7633	1.8372
neg_12146	PA(20:5(5Z,8Z,11Z,14Z,17Z)/24:1(15Z))	metab_16059	-	HMDB0115223	841.508	neg	M+K-2H	C47H81O8P	6.6276	0.0166	-	71.6	-8.75032	-	-	-	-	-	-	-	-	-	2.6508	2.5853	2.6285	2.2556	2.8689	2.544	2.4843	2.5355	2.5192	2.4289	2.4309	2.2808	2.4309	2.6467	2.5221	2.474	2.3742	2.6093	2.4533	2.5583	2.4761	2.5811	2.4894	2.5403
neg_12164	Physapruin B	metab_16076	-	HMDB0040671	583.327	neg	M-H2O-H	C34H50O9	6.6054	0.0448	-	64.5	-1.09187	-	-	-	-	-	-	Lipids and lipid-like molecules	Steroids and steroid derivatives	Steroid lactones	1.7857	1.8933	1.9154	1.9148	2.1054	1.9126	1.6695	1.9705	1.8608	1.7889	1.7999	1.8064	1.8948	1.9323	1.8868	1.8724	1.8372	1.8032	1.7895	1.9026	1.9304	1.931	1.7292	1.8358
neg_12219	PS(15:0/22:5(7Z,10Z,13Z,16Z,19Z))	metab_16130	-	HMDB0112338	794.502	neg	M-H	C43H74NO10P	6.5514	0.0179	-	87.2	5.72861	-	-	-	-	-	-	-	-	-	2.7528	2.4221	2.5582	2.359	2.7579	2.5615	2.4265	2.7102	2.7037	2.5559	2.5959	2.2587	2.1862	2.7924	2.61	2.5713	2.5687	2.6203	2.4847	2.523	2.7263	2.6799	2.5934	2.6598
neg_12259	PE(14:1(9Z)/16:1(9Z))	metab_16168	-	HMDB0008858;LMGP02010428	694.422	neg	M+Cl	C35H66NO8P	6.4761	0.0184	-	74.7	0.260156	-	-	-	-	-	-	Lipids and lipid-like molecules	Glycerophospholipids	Glycerophosphoethanolamines	2.5504	2.3689	2.7278	2.6014	2.7313	2.5748	2.5113	2.7001	2.7737	2.6673	2.6907	2.3689	2.5027	2.6234	2.6322	2.4569	2.7537	2.6698	2.5702	2.6659	2.6987	2.5794	2.696	2.6406
neg_12494	Megestrol	metab_16363	C07120	LMST02030177;HMDB0014495	373.202	neg	M+FA-H	C21H28O3	6.1441	0.01	-	62.2	-0.912486	3562-63-8	-	-	-	-	-	Lipids and lipid-like molecules	Steroids and steroid derivatives	Pregnane steroids	2.8861	2.9062	3.1064	3.1378	2.9978	2.8315	2.9284	2.7824	2.8972	3.1406	3.0115	2.9457	2.9033	2.907	3.0933	2.7886	2.8669	2.9415	2.7719	3.0123	2.8715	2.9338	2.946	2.9334
neg_12634	(14S)-14,15-Dihydroxy-8(17),13(16)-labdadien-19-oic acid	metab_16488	-	HMDB0034686	335.221	neg	M-H	C20H32O4	6.0038	0.0173	-	67.5	-4.20151	-	-	-	-	-	-	Lipids and lipid-like molecules	Prenol lipids	Diterpenoids	2.2954	2.4372	2.5121	2.6223	2.2841	2.1246	2.2495	2.1806	2.2878	2.257	2.4596	2.3516	2.3792	2.3556	2.3891	2.1814	2.3069	2.2482	2.1733	2.2151	2.2734	2.3489	2.2973	2.3751
neg_12763	Coroloside	metab_16604	-	HMDB0033703	647.339	neg	M-H2O-H	C35H54O12	5.9071	0.0096	-	62.9	-7.69398	57361-71-4	-	-	-	-	-	Lipids and lipid-like molecules	Steroids and steroid derivatives	Steroid lactones	2.4228	2.4529	2.5624	2.6607	2.4481	2.6142	2.4022	2.4605	2.334	2.4248	2.4023	2.4989	2.4773	2.5024	2.5272	2.3361	2.3946	2.4283	2.1953	2.457	2.4774	2.5019	2.4395	2.454
neg_12764	Pisumsaponin II	metab_16605	-	HMDB0038317	985.502	neg	M+FA-H	C48H76O18	5.9071	0.0125	-	75.2	0.595302	333334-37-5	-	-	-	-	-	Lipids and lipid-like molecules	Prenol lipids	Terpene glycosides	2.1058	2.4364	2.2999	2.5352	1.7332	2.1809	2.1999	1.9134	2.0945	1.8988	2.3828	2.6482	2.2556	2.3058	2.1603	2.0667	2.5798	2.2491	2.0339	1.965	2.3091	2.2416	2.3114	2.2999
neg_12825	(S)-Nerolidol 3-O-[a-L-rhamnopyranosyl-(1->2)-b-D-glucopyranoside]	metab_16653	-	HMDB0040844	529.3	neg	M-H	C27H46O10	5.8011	0.0034	-	54.4	-3.93236	130466-30-7	-	-	-	-	-	Lipids and lipid-like molecules	Fatty Acyls	Fatty acyl glycosides	3.1697	2.8343	3.0726	3.2554	2.8622	2.7225	2.5869	2.6334	2.8185	2.365	2.6977	2.6418	2.7557	3.0418	2.6367	2.6587	2.7603	3.1584	2.5858	2.5716	2.8188	2.81	2.8357	2.815
neg_12947	Apo-10'-violaxanthal	metab_16749	-	HMDB0039018	429.244	neg	M+Na-2H	C27H36O3	5.5888	0.0195	-	93.7	6.15117	17237-68-2	-	-	-	-	-	Lipids and lipid-like molecules	Prenol lipids	Sesterterpenoids	1.7857	1.494	1.8778	2.0896	1.7852	2.1371	2.1818	2.0784	2.2035	1.966	1.9653	1.5171	1.6503	1.7219	1.992	1.6189	2.088	2.2033	1.5215	1.5937	1.8852	1.9773	1.927	1.8871
neg_12990	Gingerglycolipid B	metab_16786	-	HMDB0041094	699.362	neg	M+Na-2H	C33H58O14	5.4833	0.0147	-	72.6	6.17349	88168-90-5	-	-	-	-	-	Lipids and lipid-like molecules	Glycerolipids	Glycosylglycerols	2.3444	2.1492	2.1252	2.2694	2.4704	2.6138	2.6301	2.6606	2.6757	2.7126	2.4301	2.4048	2.473	2.5729	2.5625	2.4296	2.607	2.7214	2.3571	2.5792	2.5058	2.5905	2.5592	2.6037
neg_13017	Fumonisin FP2	metab_16809	-	HMDB0031827	805.389	neg	M+Na-2H	C39H62NO15+	5.3995	0.0008	-	51.7	3.50539	182063-59-8	-	-	-	-	-	Organic acids and derivatives	Carboxylic acids and derivatives	Hexacarboxylic acids and derivatives	6.0138	6.0732	5.8805	6.0856	5.8817	5.9915	6.049	5.9118	5.977	6.101	6.0512	6.0997	6.1444	5.9247	6.0617	6.1135	6.0032	5.9303	6.2474	6.036	6.0477	6.0594	6.055	6.0472
neg_13046	Erinacine C	metab_16831	-	HMDB0040389	479.262	neg	M+FA-H	C25H38O6	5.2925	0.0056	-	53.6	-7.00796	156101-09-6	-	-	-	-	-	Lipids and lipid-like molecules	Prenol lipids	Diterpenoids	3.2423	3.2177	3.2969	3.3161	3.3896	3.3706	3.2645	3.3115	3.2825	3.1957	3.3056	3.2664	3.059	3.2306	3.1482	3.1481	3.2495	3.3233	3.1114	3.2834	3.2574	3.2599	3.271	3.2226
neg_13190	Corchorifatty acid D	metab_16961	-	HMDB0033243	307.19	neg	M-H	C18H28O4	5.1837	0.0021	-	61.4	-4.47109	-	-	-	-	-	-	Lipids and lipid-like molecules	Fatty Acyls	Lineolic acids and derivatives	3.5272	3.4659	3.8163	3.2942	3.3937	3.4007	3.4202	3.3995	3.4337	3.3849	3.515	3.3861	3.4887	3.4118	3.4253	3.3355	3.22	3.2567	3.3791	3.252	3.4138	3.3977	3.4156	3.4073
neg_13250	3-Methyl-5-pentyl-2-furanheptanoic acid	metab_17011	-	HMDB0112095	325.201	neg	M+FA-H	C17H28O3	5.029	0.0033	-	64.2	-4.19825	66612-08-6	-	-	-	-	-	-	-	-	3.2979	3.2231	3.4264	3.3982	3.3111	3.2589	3.2329	3.2692	3.2272	3.3238	3.3909	3.2501	3.3391	3.2511	3.3473	3.3349	3.2088	3.2685	3.3543	3.2482	3.2601	3.2881	3.2844	3.2768
neg_13267	Cinereain	metab_17026	-	HMDB0035218	653.315	neg	2M-H	C18H21N3O3	4.9968	0.0117	-	51.4	8.80951	117013-51-1	-	-	-	-	-	Organoheterocyclic compounds	Diazines	Pyrimidines and pyrimidine derivatives	2.5822	2.432	2.5622	2.5301	2.6666	2.7062	2.6342	2.6621	2.5436	2.6642	2.5785	2.4949	2.5967	2.5802	2.6501	2.6545	2.5023	2.7198	2.5064	2.6733	2.613	2.6633	2.5903	2.5868
neg_13422	Oryzalide B	metab_17176	-	HMDB0037592	365.195	neg	M+FA-H	C19H28O4	4.8349	0.0039	-	51.1	-6.62853	134885-94-2	-	-	-	-	-	Lipids and lipid-like molecules	Prenol lipids	Terpene lactones	3.1077	3.0029	3.2445	3.1612	3.099	3.1016	3.1154	3.0765	3.0789	3.0532	3.239	3.0167	3.0961	3.1538	3.0351	3.05	3.0509	3.1077	3.1578	3.0097	3.0711	3.0808	3.0806	3.1041
neg_13482	Anhydroamarouciaxanthin B	metab_17233	-	HMDB0036911	615.33	neg	M+K-2H	C40H50O3	4.7584	0.0291	-	50.8	9.68299	119286-10-1	-	-	-	-	-	Lipids and lipid-like molecules	Prenol lipids	Triterpenoids	2.4939	2.4335	2.6282	2.6276	2.6283	2.4914	2.4776	2.4585	2.6764	2.4336	2.4368	2.2518	2.3703	2.5222	2.2629	2.3754	2.3523	2.3882	2.4639	2.3451	2.3151	2.4738	2.3008	2.3915
neg_13565	Cyclopassifloside X	metab_17312	-	HMDB0036365	735.38	neg	M+K-2H	C37H62O12	4.683	0.0121	-	50.2	9.72064	301540-82-9	-	-	-	-	-	Lipids and lipid-like molecules	Prenol lipids	Terpene glycosides	2.8346	2.9249	2.8244	2.8185	2.8747	2.5706	2.6428	2.5039	2.6269	2.6185	2.8289	2.8727	2.7143	2.8605	2.6825	2.6206	2.8001	2.7784	2.6612	2.6834	2.7462	2.7649	2.7126	2.8052
neg_13655	Canavalioside	metab_17400	-	HMDB0036317	591.266	neg	M+FA-H	C26H42O12	4.5747	0.0025	-	54.4	-0.290474	316141-31-8	-	-	-	-	-	Lipids and lipid-like molecules	Prenol lipids	Terpene glycosides	4.172	3.9623	4.0322	4.2047	4.0961	4.1453	4.0561	4.1223	4.1809	4.0744	4.0775	4.0136	4.1408	4.2233	4.1833	3.9963	3.9798	4.2556	4.0204	4.0313	4.0946	4.1232	4.1077	4.1106
neg_13661	13-Hydroxy-9-methoxy-10-oxo-11-octadecenoic acid	metab_17404	-	HMDB0040901	379.186	neg	M+K-2H	C19H34O5	4.5537	0.0246	-	71.4	-8.21425	150147-08-3	-	-	-	-	-	Lipids and lipid-like molecules	Fatty Acyls	Lineolic acids and derivatives	1.9819	1.858	2.0352	2.0945	1.9798	2.0705	2.0657	1.9998	2.342	1.7633	1.9386	1.6895	1.844	2.0995	2.0582	1.8852	1.9622	1.9533	2.07	2.117	1.963	1.8943	2.0052	2.019
neg_13688	Fumonisin FP1	metab_17429	-	HMDB0031826	821.385	neg	M+Na-2H	C39H62NO16+	4.4904	0.0007	-	63.6	4.34911	182063-58-7	-	-	-	-	-	Organic acids and derivatives	Carboxylic acids and derivatives	Hexacarboxylic acids and derivatives	5.8032	5.8871	5.7392	5.7969	5.7841	5.7868	5.8411	5.8008	5.7577	5.8753	5.8626	5.9373	5.8957	5.7295	5.8461	5.8849	5.909	5.7732	5.9204	5.8605	5.8441	5.8425	5.8361	5.835
neg_13704	5,7-Megastigmadien-9-ol glucoside	metab_17441	-	HMDB0041044	401.215	neg	M+FA-H	C19H32O6	4.4484	0.0113	-	50.2	-7.29253	146610-77-7	-	-	-	-	-	Lipids and lipid-like molecules	Fatty Acyls	Fatty acyl glycosides	4.0893	4.0425	4.0633	4.2045	4.1146	4.1943	4.0928	4.1333	4.1583	4.0895	4.1471	4.0721	3.9638	4.1344	4.0545	4.0515	4.1242	4.1625	4.1093	4.0277	4.1738	4.1138	4.0617	4.0614
neg_13705	(1alpha,4beta,5beta)-4-Hydroxy-7(11),10(14)-guaiadien-8-one	metab_17442	-	HMDB0036449	279.158	neg	M+FA-H	C15H22O2	4.4375	0.0248	-	85.9	-7.62793	-	-	-	-	-	-	Lipids and lipid-like molecules	Prenol lipids	Sesquiterpenoids	1.4936	0.9588	2.0486	1.2067	1.0127	1.3921	1.7403	1.112	1.2426	1.219	1.464	1.0832	1.8061	1.077	1.557	1.7151	0.968	0.9998	2.0286	1.2963	1.5197	1.4783	1.4455	1.5416
neg_13772	Rishitin	metab_17502	C09715	HMDB0035593	267.159	neg	M+FA-H	C14H22O2	4.3092	0.0059	-	56.2	-4.20501	18178-54-6	-	-	-	-	-	Organooxygen compounds	Alcohols and polyols	Polyols	3.3065	3.3194	3.4185	3.4158	3.4213	3.4806	3.389	3.4782	3.5951	3.4158	3.3377	3.2784	3.4696	3.5009	3.5869	3.3657	3.2547	3.232	3.2624	3.2936	3.3736	3.3797	3.4226	3.4068
neg_13875	Valorphin	metab_17599	-	HMDB0059789	927.398	neg	M+Cl	C44H60N8O12	4.1742	0.0337	-	56.3	-4.72371	-	-	-	-	-	-	Organic acids and derivatives	Carboxylic acids and derivatives	Amino acids, peptides, and analogues	2.6868	2.9283	2.6849	2.9136	2.4348	2.5763	2.7407	2.6294	2.6248	2.7149	2.5799	3.031	2.8915	2.8369	2.8263	2.6666	2.7992	2.6794	2.6079	2.8	2.6078	2.8253	2.8318	2.8094
neg_13909	3b,8a-Dihydroxy-6b-angeloyloxy-7(11)-eremophilen-12,8-olide	metab_17633	-	HMDB0040757	363.179	neg	M-H	C20H28O6	4.141	0.0062	-	56.4	-6.7161	162613-66-3	-	-	-	-	-	Lipids and lipid-like molecules	Prenol lipids	Terpene lactones	2.5925	2.3592	2.5226	2.6267	2.5293	2.7687	2.7028	2.75	2.764	2.6237	2.8214	2.5155	2.5603	2.7049	2.7264	2.7335	2.7691	2.7232	2.7739	2.6201	2.6754	2.6688	2.6365	2.6432
neg_13924	PGP(20:4(5Z,8Z,11Z,14Z)/22:6(4Z,7Z,10Z,13Z,16Z,19Z))	metab_17648	-	HMDB0116488	959.423	neg	M+K-2H	C48H76O13P2	4.1194	0.0413	-	59.4	-2.18134	-	-	-	-	-	-	-	-	-	2.2516	2.4618	2.2764	2.4032	1.7894	2.3106	2.2854	2.0711	2.361	2.3215	2.2264	2.3779	2.1944	2.1802	2.3522	2.2623	1.9487	2.0992	2.072	2.2067	2.3652	2.1998	2.2577	2.1114
neg_13955	6-Hydroxy-2,6-dimethyl-2,7-octadien-4-one	metab_17679	-	HMDB0034670	213.112	neg	M+FA-H	C10H16O2	4.0977	0.0152	-	54.3	-6.78185	64661-54-7	-	-	-	-	-	Lipids and lipid-like molecules	Prenol lipids	Monoterpenoids	2.4316	2.3086	2.5218	2.2853	2.6266	2.2902	2.5307	2.577	2.4747	2.388	2.5759	2.3156	2.476	2.3589	2.3412	2.4977	2.2904	2.453	2.6394	2.3576	2.3393	2.4009	2.3987	2.4413
neg_13957	Lyciumoside VII	metab_17681	-	HMDB0033501	983.473	neg	M+FA-H	C44H74O21	4.0977	0.0119	-	55.1	2.30415	212773-44-9	-	-	-	-	-	Lipids and lipid-like molecules	Prenol lipids	Terpene glycosides	3.7472	3.7079	3.6764	3.7279	3.6464	3.7773	3.6977	3.6822	3.6238	3.6861	3.7367	3.7591	3.6724	3.6614	3.681	3.7361	3.7909	3.6341	3.6682	3.6084	3.7721	3.6782	3.6674	3.6675
neg_14010	N-acetyltryptophan	metab_17734	-	HMDB0013713	737.292	neg	3M-H	C13H14N2O3	4.0329	0.0151	-	59.5	-2.38174	1218-34-4	-	-	-	-	-	Organic acids and derivatives	Carboxylic acids and derivatives	Amino acids, peptides, and analogues	2.2743	2.2889	2.2212	2.503	2.113	2.6269	2.5775	2.7048	2.7199	2.6861	2.3547	2.3782	2.5356	2.5402	2.6763	2.4888	2.2701	2.5159	2.3521	2.6188	2.4986	2.4754	2.5622	2.5607
neg_14020	6-Epi-7-isocucurbic acid glucoside	metab_17744	-	HMDB0029782	355.175	neg	M-H2O-H	C18H30O8	4.0224	0.0067	-	72.2	-3.17398	176486-13-8	-	-	-	-	-	Lipids and lipid-like molecules	Fatty Acyls	Fatty acyl glycosides	2.5764	2.6088	2.6162	2.648	2.7163	2.4691	2.4143	2.4812	2.5582	2.5184	2.7141	2.5381	2.4943	2.5941	2.5917	2.553	2.5962	2.6273	2.6281	2.515	2.6165	2.6062	2.6251	2.5788
neg_14022	(2xi,6xi)-7-Methyl-3-methylene-1,2,6,7-octanetetrol	metab_17746	-	LMFA05000554;HMDB0033217	185.117	neg	M-H2O-H	C10H20O4	4.0112	0.0389	-	95.9	-5.46764	217449-59-7	-	-	-	-	-	Lipids and lipid-like molecules	Fatty Acyls	Fatty alcohols	1.6554	1.791	1.9288	1.7706	1.8331	0.8476	1.412	1.7467	1.4276	1.3277	1.8726	1.6384	1.7757	1.6932	1.7203	1.8615	1.8664	1.7336	1.4	1.5454	1.7325	1.687	1.844	1.6714
neg_14057	2,3,23-Triacetylsericic acid	metab_17781	-	HMDB0034503	667.324	neg	M+K-2H	C36H54O9	3.9896	0.021	-	58	-2.13984	58096-15-4	-	-	-	-	-	Lipids and lipid-like molecules	Prenol lipids	Triterpenoids	2.214	2.2042	2.3232	2.2894	2.4364	2.2163	2.1732	2.3125	2.3545	2.253	2.2655	2.1909	2.2161	2.3324	2.2501	2.2037	2.2523	2.4415	2.3276	2.2153	2.3564	2.2598	2.2282	2.2999
neg_14101	Ceanothine E	metab_17822	-	HMDB0029342	567.302	neg	M-H	C34H40N4O4	3.9256	0.0041	-	56.5	7.39668	23926-98-9	-	-	-	-	-	Organic acids and derivatives	Carboxylic acids and derivatives	Amino acids, peptides, and analogues	3.6964	3.5857	3.5994	3.59	3.7418	3.7388	3.7125	3.8025	3.7581	3.8274	3.7031	3.5306	3.6684	3.686	3.6686	3.6888	3.6785	3.737	3.6621	3.6152	3.6961	3.6909	3.6706	3.7135
neg_14171	Goshonoside F5	metab_17889	-	HMDB0038541	691.356	neg	M+FA-H	C32H54O13	3.8396	0.0028	-	58.8	2.06406	90851-28-8	-	-	-	-	-	Lipids and lipid-like molecules	Prenol lipids	Terpene glycosides	4.7906	4.8371	4.7099	4.6598	4.7713	4.4827	4.5011	4.4548	4.4361	4.4031	4.6021	4.7716	4.5884	4.5733	4.5996	4.5378	4.721	4.6501	4.6033	4.6452	4.6604	4.6339	4.6287	4.6302
neg_14331	1,N2-propanodeoxyguanosine	metab_18045	-	HMDB0059780	306.119	neg	M-H	C13H17N5O4	3.6914	0.0092	-	66.1	-5.65296	-	-	-	-	-	-	Nucleosides, nucleotides, and analogues	Nucleoside and nucleotide analogues	-	2.5158	2.4541	2.7171	2.5399	2.4566	2.3482	2.2614	2.144	2.1353	2.1311	2.4578	2.2004	2.5674	2.434	2.5699	2.1844	2.3003	2.1908	2.2923	2.26	2.371	2.4141	2.3789	2.3537
neg_14334	Menthol-glucoronide	metab_18048	-	HMDB0060004	337.165	neg	M+Na-2H	C16H28O6	3.6914	0.006	-	69.5	4.23265	-	-	-	-	-	-	Lipids and lipid-like molecules	Prenol lipids	Terpene glycosides	2.8895	2.7078	2.7257	2.8567	2.8979	3.014	2.9969	3.1003	3.0388	2.948	3.099	2.9744	3.0188	3.1301	3.0734	3.2865	3.2614	3.3268	3.3359	3.1285	3.045	3.0909	3.0669	3.0878
neg_14347	Glabrin D	metab_18060	-	HMDB0033613	784.351	neg	M+FA-H	C36H49N7O10	3.6811	0.0054	-	62.3	-1.88513	-	-	-	-	-	-	Organic acids and derivatives	Carboxylic acids and derivatives	Amino acids, peptides, and analogues	3.4524	3.492	3.4905	3.5287	3.4044	3.4065	3.4042	3.3798	3.4079	3.5052	3.4292	3.5	3.5388	3.4978	3.4513	3.4383	3.4794	3.4003	3.4289	3.4648	3.4356	3.4569	3.4682	3.4873
neg_14361	5,20-DiHETE	metab_18074	-	HMDB0062614	373.179	neg	M+K-2H	C20H32O4	3.6698	0.0032	-	75.1	-0.110062	-	-	-	-	-	-	Lipids and lipid-like molecules	Fatty Acyls	Eicosanoids	3.2371	3.2452	3.287	3.2206	3.2882	3.2314	3.1105	3.1457	3.1818	3.1474	3.2293	3.251	3.2285	3.2658	3.1663	3.268	3.2075	3.2569	3.2384	3.2873	3.2462	3.2305	3.2173	3.2279
neg_14379	Citroside A	metab_18092	-	HMDB0030370	367.175	neg	M-H2O-H	C19H30O8	3.6481	0.0081	-	64.5	-2.94363	120330-44-1	-	-	-	-	-	Lipids and lipid-like molecules	Prenol lipids	Terpene glycosides	2.5523	2.368	2.2824	2.5446	2.4934	2.2565	2.1405	2.0908	2.2654	1.8757	2.5395	2.4954	2.4307	2.4457	2.3445	2.2153	2.3577	2.3719	2.5509	2.3081	2.3316	2.3082	2.3111	2.3552
neg_14455	Sambacin	metab_18163	-	HMDB0038883	585.221	neg	M+FA-H	C26H36O12	3.4993	0.0121	-	60.9	3.9963	85562-86-3	-	-	-	-	-	-	-	-	2.4583	2.3668	2.5186	2.6041	2.4383	2.5313	2.5768	2.76	2.6245	2.7743	2.5021	2.3578	2.4384	2.2749	2.6225	2.4181	2.478	2.4172	2.5392	2.5195	2.4937	2.5564	2.5053	2.5632
neg_14469	Cinncassiol C1 19-glucoside	metab_18177	-	HMDB0035167	587.235	neg	M+FA-H	C26H38O12	3.4679	0.0013	-	56.7	1.04842	-	-	-	-	-	-	Lipids and lipid-like molecules	Prenol lipids	Terpene glycosides	3.9011	3.9242	3.7745	4.0138	4.0229	4.0897	4.0413	4.2508	4.1795	4.0769	4.0539	3.759	3.9342	3.991	4.0888	3.945	3.9981	4.0576	3.98	4.0072	4.0195	4.0269	4.0265	4.0342
neg_14623	Glutaminylhistidine	metab_18315	-	HMDB0028799	320.077	neg	M+K-2H	C11H17N5O4	3.2334	0.0121	-	50.1	1.57315	104018-08-8	-	-	-	-	-	Organic acids and derivatives	Carboxylic acids and derivatives	Amino acids, peptides, and analogues	2.595	2.9047	2.8948	2.8321	2.5727	2.3073	2.3225	1.9431	2.3683	1.8928	2.2125	2.2705	2.5914	2.246	2.7313	2.1743	1.6532	1.4743	2.0907	2.25	2.4911	2.5377	2.5082	2.4541
neg_14695	(S)-Oleuropeic acid	metab_18387	-	HMDB0036998	229.107	neg	M+FA-H	C10H16O3	3.1783	0.0648	-	89.5	-5.13319	5027-76-9	-	-	-	-	-	Lipids and lipid-like molecules	Prenol lipids	Monoterpenoids	1.5754	1.8222	1.8521	1.5873	1.9172	1.3913	1.3124	1.6242	1.604	1.3358	1.8774	1.7553	2.2634	1.8649	1.8718	1.926	1.6722	1.9165	1.815	1.0134	1.7042	1.7801	1.695	1.4891
neg_14699	Asparaginyl-Lysine	metab_18391	-	HMDB0028736	295.118	neg	M+Cl	C10H20N4O4	3.1783	0.0043	-	53.6	1.69368	-	-	-	-	-	-	Organic acids and derivatives	Carboxylic acids and derivatives	Amino acids, peptides, and analogues	2.5773	2.674	2.7571	2.8038	2.842	2.4032	2.4013	2.5543	2.551	2.1842	2.6743	2.5122	2.5575	2.7874	2.6524	2.4568	2.5188	2.5909	2.5129	2.5078	2.5749	2.5682	2.5741	2.5972
neg_14725	1-[3-(4-hydroxyphenyl)oxiran-2-yl]ethan-1-one	metab_18416	-	HMDB0141077	223.06	neg	M+FA-H	C10H10O3	3.1439	0.0255	-	66.3	-5.55956	-	-	-	-	-	-	-	-	-	1.5922	2.0008	2.0608	1.8852	1.945	1.7421	2.0372	1.9694	1.9838	1.8721	1.4477	1.637	2.2543	2.1771	1.4806	1.5984	1.6122	1.5898	2.045	1.5367	1.979	1.8619	1.859	1.8953
neg_14761	7alpha,8alpha-Dihydroxycalonectrin	metab_18449	-	HMDB0038916	403.138	neg	M+Na-2H	C19H26O8	3.1116	0.0128	-	55.6	2.21676	95673-99-7	-	-	-	-	-	-	-	-	2.5699	2.4836	2.6434	2.557	2.6252	2.5746	2.5666	2.6441	2.5919	2.6311	2.5966	2.5571	2.7015	2.5953	2.6326	2.5888	2.59	2.588	2.5449	2.6419	2.5929	2.6132	2.5268	2.5979
neg_14762	Rac-5,6-Epoxy-retinoyl-beta-D-glucuronide	metab_18450	-	HMDB0060123	513.207	neg	M+Na-2H	C26H36O9	3.1116	0.0005	-	56.2	-8.19995	-	-	-	-	-	-	Lipids and lipid-like molecules	Prenol lipids	Terpene glycosides	3.7458	3.7082	3.8937	3.8076	3.8192	3.8122	3.7868	3.8745	3.914	3.7759	3.849	3.6642	3.8716	3.8182	3.8747	3.9348	3.754	3.7468	3.8373	3.8494	3.7992	3.7959	3.8012	3.7994
neg_14806	R-2-Hydroxy-3-methylbutanoic acid 3-Methylbutanoyl	metab_18489	-	HMDB0031510;LMFA07011009	201.112	neg	M-H	C10H18O4	3.0558	0.0392	-	95.3	-7.26139	-	-	-	-	-	-	Lipids and lipid-like molecules	Fatty Acyls	Fatty acid esters	1.3298	1.4885	2.0347	1.3074	1.3812	1.6375	1.6268	1.5131	1.4855	1.4911	1.6296	1.6152	1.5193	1.5188	1.6618	2.0119	1.4659	1.5549	1.6877	1.0629	1.5887	1.5627	1.6213	1.4582
neg_14896	N-Acetyl-DL-tryptophan	metab_18577	-	-	245.093	neg	M-H	C13H14N2O3	2.9775	0.0014	55.1	-	-1.48417	-	-	-	-	-	-	-	-	-	4.2743	4.3639	4.31	4.3367	4.0887	4.4093	4.271	4.3167	4.4236	4.2635	4.2669	4.2827	4.2926	4.2993	4.1829	4.2608	4.0131	4.0457	4.2544	4.1008	4.2555	4.2718	4.2652	4.2609
neg_14980	Suberylglycine	metab_18658	-	HMDB0000953	230.103	neg	M-H	C10H17NO5	2.889	0.0495	-	58.1	-3.80948	60317-54-6	-	-	-	-	-	Organic acids and derivatives	Carboxylic acids and derivatives	Amino acids, peptides, and analogues	2.1631	1.283	2.3286	1.7419	1.7585	2.0258	2.3137	2.0825	1.8855	1.7739	2.0073	2.1607	2.2894	2.1152	1.6905	2.3307	2.2108	1.8741	1.9571	1.6857	1.7603	1.7147	1.899	1.9288
neg_14998	L-Phenylalanine	metab_18675	C00079	HMDB0000159	164.071	neg	M-H	C9H11NO2	2.8671	0.0144	70.4	-	-3.60149	63-91-2	Peptides	Amino acids	map00360;map00400;map00460;map00940;map00960;map00966;map00970;map01060;map01061;map01063;map01064;map01070;map01100;map01110;map01130;map01210;map01230;map02010;map04974;map04978;map05230	Metabolism;Metabolism;Metabolism;Metabolism;Metabolism;Metabolism;Genetic Information Processing;Metabolism;Metabolism;Metabolism;Metabolism;Metabolism;Metabolism;Metabolism;Metabolism;Metabolism;Metabolism;Environmental Information Processing;Organismal Systems;Organismal Systems;Human Diseases	Amino acid metabolism;Amino acid metabolism;Metabolism of other amino acids;Biosynthesis of other secondary metabolites;Biosynthesis of other secondary metabolites;Biosynthesis of other secondary metabolites;Translation;Chemical structure transformation maps;Chemical structure transformation maps;Chemical structure transformation maps;Chemical structure transformation maps;Chemical structure tran…	Organic acids and derivatives	Carboxylic acids and derivatives	Amino acids, peptides, and analogues	2.696	2.7535	2.7968	2.858	2.6102	2.5857	2.6386	2.5441	2.5976	2.4816	2.7851	2.5114	2.6756	2.6101	2.6452	2.6338	2.4816	2.3383	2.5621	2.4737	2.6721	2.6445	2.6428	2.57
neg_15097	3,4,5,6-Tetrahydrohippuric acid	metab_18764	-	HMDB0061679	228.087	neg	M+FA-H	C9H13NO3	2.7485	0.0368	-	56.4	-4.09341	-	-	-	-	-	-	Organic acids and derivatives	Carboxylic acids and derivatives	Amino acids, peptides, and analogues	2.4586	2.4293	2.5567	1.9772	2.5408	2.1062	2.4648	2.0924	2.4132	2.3187	2.3956	1.9786	3.1072	2.4986	2.3708	2.7018	2.3338	2.1357	2.4508	2.3659	2.6287	2.5578	2.3755	2.5029
neg_15206	Nomilinic acid 17-glucoside	metab_18865	-	HMDB0037892	747.269	neg	M+Cl	C34H48O16	2.618	0.0164	-	58.5	7.81102	113301-65-8	-	-	-	-	-	Lipids and lipid-like molecules	Saccharolipids	-	2.9826	2.9245	2.9789	2.9925	2.884	2.7972	2.8215	2.6462	2.8574	2.7075	2.8528	2.9316	2.7823	2.9446	2.9182	2.8393	2.8093	3.0593	2.932	3.0406	2.8107	2.9155	2.9267	2.9169
neg_15340	7-Acetoxy-6-hydroxylimonin	metab_18995	-	HMDB0032834	511.2	neg	M-H2O-H	C28H34O10	2.518	0.0041	-	81.4	4.13112	208333-73-7	-	-	-	-	-	Lipids and lipid-like molecules	Steroids and steroid derivatives	Steroid lactones	3.0511	3.0867	3.1477	3.1201	3.1029	2.8428	2.8996	2.9465	2.9582	2.7028	3.0569	3.0332	2.953	3.1557	3.1617	3.2391	3.2441	3.1032	3.1374	3.0486	3.0632	3.0303	3.0581	3.0483
neg_15356	Herierin IV	metab_19011	-	HMDB0038761	151.04	neg	M-H2O-H	C8H10O4	2.5076	0.0239	-	54.2	-2.52431	131123-57-4	-	-	-	-	-	Organoheterocyclic compounds	Pyrans	Pyranones and derivatives	2.4851	2.3748	2.727	2.5592	2.3736	2.4459	2.4875	2.4901	2.4638	2.247	2.4473	2.4281	2.6527	2.514	2.571	2.3993	2.5387	2.0152	2.3035	2.0821	2.5078	2.3894	2.536	2.531
neg_15508	4-O-alpha-D-Galactopyranosylcalystegine B2	metab_19149	-	HMDB0038228	382.138	neg	M+FA-H	C13H23NO9	2.3743	0.0157	-	62.2	7.85347	-	-	-	-	-	-	Organic oxygen compounds	Organooxygen compounds	Carbohydrates and carbohydrate conjugates	2.6884	2.622	2.7747	2.7401	2.8327	2.6315	2.5892	2.7139	2.6422	2.5116	2.7491	2.5149	2.5208	2.7517	2.6655	2.7739	2.708	2.4987	2.7872	2.6286	2.5937	2.6886	2.6726	2.6045
neg_15553	Ustiloxin B	metab_19194	-	HMDB0041373	666.208	neg	M+Na-2H	C26H39N5O12S	2.3518	0.0054	-	53.7	2.37731	151841-41-7	-	-	-	-	-	Organic acids and derivatives	Carboxylic acids and derivatives	Amino acids, peptides, and analogues	3.3489	3.3815	3.4694	3.4522	3.297	3.2723	3.2305	3.199	3.297	3.2517	3.3533	3.3821	3.2817	3.3717	3.1382	3.3078	3.074	3.4226	3.305	3.432	3.3242	3.341	3.3661	3.3203
neg_15564	Deoxyfructosazine	metab_19205	-	HMDB0038696	653.249	neg	2M+FA-H	C12H20N2O7	2.34	0.0133	-	88	-5.95926	-	-	-	-	-	-	-	-	-	2.6808	2.7039	2.6874	2.6747	2.7133	2.6474	2.6301	2.642	2.7622	2.5625	2.6402	2.5892	2.6139	2.6534	2.2751	2.6694	2.2053	2.5966	2.6643	2.5371	2.6669	2.6469	2.6293	2.5731
neg_15569	Perindoprilat glucuronide	metab_19210	-	HMDB0060863	497.213	neg	M-H2O-H	C23H36N2O11	2.34	0.0067	-	58.1	-2.16289	-	-	-	-	-	-	Organic acids and derivatives	Peptidomimetics	Depsipeptides	2.9575	2.9166	2.8499	3.0619	3.0688	3.1355	3.1627	3.3138	3.0805	3.1676	3.0283	2.9921	2.9427	3.1437	2.917	3.1367	2.8694	3.0678	3.0964	3.0609	3.0317	3.0893	3.0671	3.0641
neg_15570	LysoPE(14:0/0:0)	metab_19211	-	HMDB0011500	462.205	neg	M+K-2H	C19H40NO7P	2.34	0.0017	-	51.5	5.51331	-	-	-	-	-	-	Lipids and lipid-like molecules	Glycerophospholipids	Glycerophosphoethanolamines	3.8185	3.7558	3.7302	3.7942	3.8743	3.8756	3.8639	3.9625	3.9432	3.8929	3.8286	3.7242	3.7989	3.8593	3.7974	3.8912	3.8843	3.8691	3.8916	3.8157	3.8381	3.8543	3.8413	3.8388
neg_16012	N-Methyl-a-aminoisobutyric acid	metab_19651	-	HMDB0002141	116.072	neg	M-H	C5H11NO2	1.6465	0.0161	-	74.1	1.79494	2566-34-9	-	-	-	-	-	Organic acids and derivatives	Carboxylic acids and derivatives	Amino acids, peptides, and analogues	2.1307	2.1113	2.083	2.09	2.1127	2.2378	2.2805	2.3118	2.2403	2.324	2.0871	1.8281	2.1133	2.1105	2.0924	2.1144	1.8952	2.0326	1.9411	1.8927	2.1773	2.0835	2.1412	2.1168
neg_16173	(2Z)-2-(hydroxymethyl)but-2-enoic acid	metab_19812	-	HMDB0129096	161.045	neg	M+FA-H	C5H8O3	1.3967	0.0044	-	51.2	-0.65429	-	-	-	-	-	-	-	-	-	3.4765	3.5761	3.6	3.5281	3.5279	3.5405	3.5386	3.5678	3.6512	3.4869	3.3898	3.328	3.5001	3.4644	3.5075	3.4351	3.4885	3.4383	3.5034	3.5047	3.4957	3.4888	3.5153	3.5279
neg_16194	Estriol 3-sulfate 16-glucuronide	metab_19833	-	HMDB0010356;LMST05010047	589.162	neg	M+FA-H	C24H32O12S	1.374	0.0255	-	67.3	4.84557	4661-65-8	-	-	-	-	-	Lipids and lipid-like molecules	Steroids and steroid derivatives	Steroidal glycosides	2.0324	2.3572	2.3884	2.2828	2.233	2.1999	2.2413	2.2224	2.2967	2.2244	2.2747	2.3398	2.2794	2.2714	2.2955	2.2366	2.1394	2.2831	2.1188	2.267	2.2425	2.2699	2.2273	2.3759
neg_16215	Coriandrone D	metab_19854	-	HMDB0029972	373.124	neg	M+Na-2H	C18H24O7	1.3512	0.0029	-	69.5	-7.77433	177795-33-4	-	-	-	-	-	Benzenoids	Benzene and substituted derivatives	Phenols and derivatives	3.0953	3.1555	3.134	3.1009	3.0777	3.0165	3.0134	2.9955	3.0549	3.0343	3.0583	2.9983	3.0685	3.0719	3.0355	3.0315	2.9463	3.0671	3.0092	2.9544	3.0545	3.049	3.0557	3.0726
neg_16217	Fluticasone 17beta-carboxylic acid	metab_19856	-	HMDB0061092	431.14	neg	M+Cl	C21H26F2O5	1.3404	0.0131	-	59.1	-9.73081	-	-	-	-	-	-	Lipids and lipid-like molecules	Steroids and steroid derivatives	Androstane steroids	1.6759	1.8272	1.9003	1.7847	1.7729	1.6779	1.5944	1.6745	1.7124	1.6635	1.7933	1.5274	1.7262	1.6102	1.6856	1.8397	1.5507	1.6536	1.7375	1.7069	1.7171	1.7124	1.7362	1.7701
neg_16235	Phenylglucuronide	metab_19874	-	HMDB0059806	251.059	neg	M-H2O-H	C12H14O7	1.318	0.0312	-	61	9.56379	-	-	-	-	-	-	Organic oxygen compounds	Organooxygen compounds	Carbohydrates and carbohydrate conjugates	1.6183	1.7272	1.7985	1.8078	2.0034	1.4816	1.4781	1.4485	1.6016	1.3364	1.5968	2.0586	1.5773	1.7846	1.6236	1.8001	1.8973	1.5936	1.623	1.5718	1.6405	1.7854	1.7379	1.6938
neg_16268	Dihydrooroxylin	metab_19907	-	HMDB0037322	571.158	neg	2M-H	C16H14O5	1.2834	0.0321	-	72.2	-4.77281	18956-18-8	-	-	-	-	-	Phenylpropanoids and polyketides	Flavonoids	O-methylated flavonoids	2.6182	2.58	2.5802	2.6741	2.479	2.3915	2.4564	2.3973	2.3953	2.4163	2.474	2.6012	2.5778	2.6338	2.5577	2.5037	2.5984	2.5319	2.4824	2.5258	2.5249	2.5391	2.5705	2.3635
neg_16286	Isoxanthopterin	metab_19925	C03975	HMDB0000704	536.127	neg	3M-H	C6H5N5O2	1.2607	0.0293	-	65.6	1.85577	529-69-1	-	-	-	-	-	Organoheterocyclic compounds	Pteridines and derivatives	Pterins and derivatives	2.0732	2.0806	2.0499	2.0642	1.8673	2.106	2.0919	2.0089	2.0194	1.9096	1.8168	1.9767	1.966	2.1414	2.0898	2.047	2.051	2.1934	2.0967	2.2207	1.9856	2.0907	2.0552	1.9389
neg_16297	Isorubrofusarin 10-gentiobioside	metab_19936	-	HMDB0034609	577.159	neg	M-H2O-H	C27H32O15	1.2499	0.0332	-	97.8	4.56276	200127-93-1	-	-	-	-	-	Organoheterocyclic compounds	Naphthopyrans	Naphthopyranones	2.0191	2.1422	2.1573	2.0769	1.9054	1.9548	1.8278	2.0151	2.0838	1.8059	1.864	2.1127	2.0735	2.1606	2.1434	2.0745	2.0625	2.2193	2.1413	2.1472	1.9556	2.0743	2.0157	1.8979
neg_16303	Lacosamide-glucuronide	metab_19942	-	HMDB0060829	463.112	neg	M+Cl	C18H24N2O10	1.2499	0.0261	-	51.5	-0.83534	-	-	-	-	-	-	Organic oxygen compounds	Organooxygen compounds	Carbohydrates and carbohydrate conjugates	2.143	2.3283	2.3326	2.3983	2.1239	2.3075	2.254	2.1438	2.1619	2.1664	2.1169	2.4381	2.3255	2.3538	2.338	2.252	2.2913	2.254	2.2085	2.4594	2.3107	2.2899	2.2442	2.1577
neg_16332	Phenylalanylproline	metab_19971	-	HMDB0011177	307.128	neg	M+FA-H	C14H18N2O3	1.2159	0.0243	-	51.5	-5.97423	-	-	-	-	-	-	Organic acids and derivatives	Carboxylic acids and derivatives	Amino acids, peptides, and analogues	2.0105	1.9539	1.7287	1.7552	2.0496	2.0093	2.1298	2.1522	2.0389	1.8219	1.6209	1.9928	1.6593	2.0872	2.0591	2.0507	2.0453	2.036	2.1171	2.0306	2.0394	1.9571	1.9996	1.9106
neg_16344	Tryptophol [xylosyl-(1->6)-glucoside]	metab_19983	-	HMDB0040825	476.15	neg	M+Na-2H	C21H29NO10	1.1932	0.0326	-	58.7	-9.00894	149817-65-2	-	-	-	-	-	Organooxygen compounds	Carbohydrates and carbohydrate conjugates	Glycosyl compounds	1.6132	1.9164	2.0391	1.8201	1.8159	1.5785	1.6724	1.7006	1.8455	1.1906	1.6926	1.7781	1.7517	2.0069	1.8597	1.7444	1.9266	1.9655	1.805	1.8344	1.9367	1.7662	1.8524	1.8574
neg_16350	Gamma-Glutamylphenylalanine	metab_19989	-	HMDB0000594	315.096	neg	M+Na-2H	C14H18N2O5	1.1827	0.0331	-	58.4	-0.625011	7432-24-8	-	-	-	-	-	Organic acids and derivatives	Carboxylic acids and derivatives	Amino acids, peptides, and analogues	1.5439	1.7386	1.7326	1.5789	1.6223	1.3472	1.5951	1.6968	1.7016	1.3305	1.3911	1.4625	1.4788	1.6701	1.5673	1.5364	1.5485	1.5868	1.5368	1.4514	1.4763	1.5753	1.5659	1.6184
neg_16357	HMBOA-Glc	metab_19996	-	HMDB0037263	378.083	neg	M+Na-2H	C15H19NO9	1.1709	0.0128	-	51.6	6.85783	17622-26-3	-	-	-	-	-	Organoheterocyclic compounds	Benzoxazines	Benzoxazinones	1.749	1.9449	2.047	1.8786	1.8607	1.9066	1.8311	1.7264	1.8301	1.8631	1.8295	1.6991	1.8977	1.9637	1.9631	1.9407	1.9602	1.9737	1.9399	1.8701	1.9747	1.9406	1.9203	1.9819
neg_16378	Equol 7-O-glucuronide	metab_20017	-	HMDB0041732	399.112	neg	M-H2O-H	C21H22O9	1.1036	0.0079	-	60.4	8.58695	-	-	-	-	-	-	Phenylpropanoids and polyketides	Isoflavonoids	Isoflavonoid O-glycosides	2.2571	2.3938	2.5352	2.4847	2.4691	2.3757	2.3661	2.4307	2.4744	2.3954	2.2543	2.4821	2.4305	2.4843	2.4885	2.4789	2.4998	2.5194	2.5123	2.5094	2.4419	2.4249	2.4059	2.4578
neg_16390	2-Amino-4-oxo-6-(1',2'-dioxoprolyl)-7,8-dihydroxypteridine	metab_20029	C05255	HMDB0001410	248.041	neg	M-H2O-H	C9H9N5O5	1.0596	0.003	-	57.7	-6.73679	-	-	-	-	-	-	Organoheterocyclic compounds	Pteridines and derivatives	Pterins and derivatives	1.6728	1.9235	2.2392	2.3015	1.8072	2.0854	2.1673	1.8657	2.2103	1.8929	1.5199	1.0871	2.2971	1.6	2.0007	2.1643	1.7539	1.203	1.967	1.9748	2.0322	2.0195	2.0318	2.0353
neg_16394	Cotinine glucuronide	metab_20033	-	HMDB0001013	373.1	neg	M+Na-2H	C16H20N2O7	1.0492	0.0215	-	96.1	-6.18287	139427-57-9	-	-	-	-	-	Organic oxygen compounds	Organooxygen compounds	Carbohydrates and carbohydrate conjugates	1.7376	1.839	1.8725	1.905	1.9144	1.8023	1.788	1.9367	1.8448	1.8843	1.6322	1.9735	1.8478	1.8611	1.9725	1.7722	1.998	1.86	1.7901	1.853	1.778	1.7236	1.8059	1.8256
neg_16417	L-DOPA 3'-glucoside	metab_20054	-	HMDB0029452	404.121	neg	M+FA-H	C15H21NO9	0.9831	0.0816	-	83	4.50449	2275-95-8	-	-	-	-	-	Organic acids and derivatives	Carboxylic acids and derivatives	Amino acids, peptides, and analogues	0.4851	1.7268	1.7893	1.608	0.8537	1.6742	1.1761	1.4806	1.4732	1.4911	0.4325	1.3271	1.1983	1.6128	1.4821	1.2802	1.6573	1.8512	1.7667	1.893	1.1922	1.4891	1.3495	1.4288
neg_16458	Tyrosyl-Threonine	metab_20093	-	HMDB0029115	263.103	neg	M-H2O-H	C13H18N2O5	0.8273	0.0079	-	67.7	-2.76169	-	-	-	-	-	-	Organic acids and derivatives	Carboxylic acids and derivatives	Amino acids, peptides, and analogues	2.1885	2.107	2.2208	2.0969	2.1622	2.0012	2.0569	2.1425	2.1201	2.2934	2.1594	1.9685	2.0102	2.0148	2.0959	1.9637	1.9082	2.0509	1.8437	1.8858	2.074	2.0981	2.0988	2.06
neg_16477	3-Furoic acid	metab_20111	-	HMDB0000444	111.009	neg	M-H	C5H4O3	0.7959	0.0144	65.5	-	4.89467	488-93-7	-	-	-	-	-	Organoheterocyclic compounds	Furans	Furoic acid and derivatives	2.5494	2.6668	2.3963	2.3554	2.2603	2.7886	2.8415	2.6178	2.8583	2.9479	1.9624	2.1208	2.5702	2.4417	2.6558	2.4925	2.4416	2.4452	2.471	2.5929	2.5598	2.5541	2.5597	2.4735
neg_16539	13E-Tetranor-16-carboxy-LTE4	metab_20167	-	HMDB0012575;LMFA03020051	412.145	neg	M-H	C19H27NO7S	0.5938	0.0134	-	53.2	4.72492	-	-	-	-	-	-	Organic acids and derivatives	Carboxylic acids and derivatives	Amino acids, peptides, and analogues	2.2161	2.2333	2.0535	2.2318	2.1452	2.2216	2.2786	2.1819	2.272	2.462	1.8175	2.2186	1.9185	2.1096	1.8642	2.1994	1.9889	2.1387	1.9241	2.2716	2.143	2.2087	2.1647	2.2116
neg_16579	6-(alpha-D-Glucosaminyl)-1D-myo-inositol	metab_20201	C15658	HMDB0011668	376.101	neg	M+Cl	C12H23NO10	0.5603	0.0574	-	71.9	-0.615027	-	-	-	-	-	-	Organic oxygen compounds	Organooxygen compounds	Carbohydrates and carbohydrate conjugates	1.3534	2.3122	2.2523	1.4666	1.3588	1.1084	1.4234	1.5709	1.6898	1.4306	1.3783	1.6947	2.2081	1.6787	2.1152	1.558	2.2626	2.1166	2.1956	1.7659	1.7222	2.0079	1.946	1.9523
neg_16589	Thiophene-4,5-epoxide	metab_20211	-	HMDB0060925	257.026	neg	M-H2O-H	C14H12O4S	0.5503	0.0675	-	67.5	-7.07744	-	-	-	-	-	-	Phenylpropanoids and polyketides	Phenylpropanoic acids	-	1.7168	1.7652	1.4851	1.5953	1.56	1.5893	1.6922	1.4242	1.5577	1.5546	1.6239	1.8223	1.3366	1.5998	1.4403	1.2319	0.9816	1.464	1.4413	1.5692	1.5739	1.7267	1.4255	1.5868
